# Supplementary material for: Crystal structure of 3-amino-2-propyl­quinazolin-4(3H)-one
Source: Acta Crystallogr E Crystallogr Commun. 2015 Jul 22;71(Pt 8):o590–1. doi: 10.1107/S2056989015013134 (PMC4571413; doi:10.1107/S2056989015013134)
Supplement: Supplementary file 1 [file e-71-0o590-sup1.cif]

##############################################################################
#                                                                            #
# This CIF contains the data in a paper accepted for publication in          #
# Acta Crystallographica Section E. It conforms to the requirements of       #
# Notes for Authors for Acta Crystallographica Section E, and has been       #
# peer reviewed under the auspices of the IUCr Commission on Journals.       #
#                                                                            #
# Full details of the Crystallographic Information File format               #
# are given in the paper "The Crystallographic Information File (CIF):       #
# a New Standard Archive File for Crystallography" by S. R. Hall, F. H.      #
# Allen and I. D. Brown [Acta Cryst. (1991), A47, 655-685].                  #
#                                                                            #
# The current version of the core CIF dictionary is obtainable from          #
# ftp://ftp.iucr.org/pub/cif_core.dic.                                       #
#                                                                            #
# Software is freely available for graphical display of the structure(s)     #
# in this CIF. For information consult the CIF software page                 #
# http://www.iucr.org/resources/cif/software.                                #
#                                                                            #
# This file may be used for bona fide research purposes within the           #
# scientific community so long as proper attribution is given to the journal # 
# article from which it was obtained.                                        #
#                                                                            #
##############################################################################
data_I
_database_code_depnum_ccdc_archive 'CCDC 1411448'
_audit_creation_method     SHELXL-2013
_chemical_name_systematic
;
3-Amino-2-propylquinazolin-4(3<i>H</i>)-one
;
_chemical_name_common     ?
_chemical_formula_moiety     'C11 H13 N3 O'
_chemical_formula_sum     'C11 H13 N3 O'
_chemical_formula_iupac     'C11 H13 N3 O'
_chemical_formula_weight     203.24
_chemical_melting_point     ?
_shelx_space_group_comment
;
The symmetry employed for this shelxl refinement is uniquely defined
by the following loop, which should always be used as a source of
symmetry information in preference to the above space-group names.
They are only intended as comments.
;
_space_group_crystal_system     trigonal
_space_group_name_H-M_alt     'R -3:H'
_space_group_name_Hall     '-R 3'
loop_
    _space_group_symop_operation_xyz
    'x, y, z'
    '-y, x-y, z'
    '-x+y, -x, z'
    'x+2/3, y+1/3, z+1/3'
    '-y+2/3, x-y+1/3, z+1/3'
    '-x+y+2/3, -x+1/3, z+1/3'
    'x+1/3, y+2/3, z+2/3'
    '-y+1/3, x-y+2/3, z+2/3'
    '-x+y+1/3, -x+2/3, z+2/3'
    '-x, -y, -z'
    'y, -x+y, -z'
    'x-y, x, -z'
    '-x+2/3, -y+1/3, -z+1/3'
    'y+2/3, -x+y+1/3, -z+1/3'
    'x-y+2/3, x+1/3, -z+1/3'
    '-x+1/3, -y+2/3, -z+2/3'
    'y+1/3, -x+y+2/3, -z+2/3'
    'x-y+1/3, x+2/3, -z+2/3'
_cell_length_a     24.1525(5)
_cell_length_b     24.1525(5)
_cell_length_c     9.6500(2)
_cell_angle_alpha     90
_cell_angle_beta     90
_cell_angle_gamma     120
_cell_volume     4875.1(2)
_cell_formula_units_Z     18
_cell_measurement_reflns_used     2040
_cell_measurement_theta_min     5.0190
_cell_measurement_theta_max     74.0740
_cell_measurement_temperature     296(2)
_exptl_crystal_description     block
_exptl_crystal_colour     colourless
_exptl_crystal_size_max     0.338
_exptl_crystal_size_mid     0.249
_exptl_crystal_size_min     0.192
_exptl_crystal_density_diffrn     1.246
_exptl_crystal_density_meas     ?
_exptl_crystal_density_method     ?
_exptl_crystal_F_000     1944
_exptl_absorpt_coefficient_mu     0.672
_exptl_absorpt_correction_type     multi-scan
_exptl_absorpt_process_details
;
(CrysAlis PRO; Agilent, 2014)
;
_shelx_estimated_absorpt_T_min     0.805
_shelx_estimated_absorpt_T_max     0.882
_exptl_absorpt_correction_T_min     0.975
_exptl_absorpt_correction_T_max     0.984
_exptl_special_details     ?
_diffrn_ambient_temperature     296(2)
_diffrn_radiation_type     CuK\a
_diffrn_radiation_wavelength     1.54184
_diffrn_measurement_device_type
           'Agilent SuperNova Dual Source diffractometer with an Atlas detector'
_diffrn_measurement_method     '\w scans'
_diffrn_detector_area_resol_mean     ?
_diffrn_reflns_number     3734
_diffrn_reflns_av_R_equivalents     0.0128
_diffrn_reflns_theta_min     3.660
_diffrn_reflns_theta_max     74.049
_diffrn_reflns_theta_full     67.684
_diffrn_measured_fraction_theta_max     0.970
_diffrn_measured_fraction_theta_full     0.997
_diffrn_reflns_limit_h_min     -21
_diffrn_reflns_limit_h_max     30
_diffrn_reflns_limit_k_min     -26
_diffrn_reflns_limit_k_max     18
_diffrn_reflns_limit_l_min     -11
_diffrn_reflns_limit_l_max     10
_diffrn_standards_number     0
_diffrn_standards_interval_count     0
_diffrn_standards_interval_time     0
_diffrn_standards_decay_%     0
_refine_special_details     ?
_reflns_number_total     2136
_reflns_number_gt     1913
_reflns_threshold_expression     'I > 2\s(I)'
_refine_ls_structure_factor_coef     Fsqd
_refine_ls_matrix_type     full
_refine_ls_R_factor_all     0.0437
_refine_ls_R_factor_gt     0.0399
_refine_ls_wR_factor_gt     0.1138
_refine_ls_wR_factor_ref     0.1202
_refine_ls_goodness_of_fit_ref     1.056
_refine_ls_restrained_S_all     1.056
_refine_ls_number_reflns     2136
_refine_ls_number_parameters     146
_refine_ls_number_restraints     0
_refine_ls_hydrogen_treatment     mixed
_refine_ls_weighting_scheme     calc
_refine_ls_weighting_details
              'w=1/[\s^2^(Fo^2^)+(0.0637P)^2^+1.4157P] where P=(Fo^2^+2Fc^2^)/3'
_atom_sites_solution_hydrogens     mixed
_atom_sites_solution_primary     ?
_atom_sites_solution_secondary     ?
_refine_ls_shift/su_max     0.000
_refine_ls_shift/su_mean     0.000
_refine_diff_density_max     0.170
_refine_diff_density_min     -0.148
_refine_ls_extinction_method
;
SHELXL2013 (Sheldrick, 2015)
;
_refine_ls_extinction_coef     0.00114(10)
_refine_ls_extinction_expression
                                  'Fc^*^=kFc[1+0.001xFc^2^\l^3^/sin(2\q)]^-1/4^'
loop_
    _atom_type_symbol
    _atom_type_description
    _atom_type_scat_dispersion_real
    _atom_type_scat_dispersion_imag
    _atom_type_scat_source
    'C' 'C' 0.0181 0.0091
                         'International Tables Vol C Tables 4.2.6.8 and 6.1.1.4'
    'H' 'H' 0.0000 0.0000
                         'International Tables Vol C Tables 4.2.6.8 and 6.1.1.4'
    'N' 'N' 0.0311 0.0180
                         'International Tables Vol C Tables 4.2.6.8 and 6.1.1.4'
    'O' 'O' 0.0492 0.0322
                         'International Tables Vol C Tables 4.2.6.8 and 6.1.1.4'
_computing_data_collection
;
CrysAlis PRO (Agilent, 2014)
;
_computing_cell_refinement
;
CrysAlis PRO (Agilent, 2014)
;
_computing_data_reduction
;
CrysAlis PRO (Agilent, 2014)
;
_computing_structure_solution
;
SHELXS2013 (Sheldrick, 2008)
;
_computing_structure_refinement
;
SHELXL2013 (Sheldrick, 2015)
;
_computing_molecular_graphics
;
ORTEP-3 for Windows (Farrugia, 2012)
;
_computing_publication_material
;
WinGX (Farrugia, 2012) and <i>CHEMDRAW Ultra</i> (Cambridge Soft,
2001)
;
loop_
    _atom_site_type_symbol
    _atom_site_label
    _atom_site_fract_x
    _atom_site_fract_y
    _atom_site_fract_z
    _atom_site_U_iso_or_equiv
    _atom_site_adp_type
    _atom_site_calc_flag
    _atom_site_occupancy
    _atom_site_disorder_assembly
    _atom_site_disorder_group
    C C1 0.23343(6) 0.11120(6) 0.00970(12) 0.0453(3) Uani d 1 . .
    C C2 0.28221(6) 0.06090(5) 0.14259(13) 0.0457(3) Uani d 1 . .
    C C3 0.27352(5) 0.09197(5) 0.26270(12) 0.0440(3) Uani d 1 . .
    C C4 0.24674(6) 0.13113(6) 0.24439(12) 0.0450(3) Uani d 1 . .
    C C5 0.29168(6) 0.08293(7) 0.39466(14) 0.0535(3) Uani d 1 . .
    H H5 0.3089 0.0563 0.4064 0.064 Uiso calc 1 . .
    C C6 0.28403(7) 0.11345(8) 0.50654(14) 0.0618(4) Uani d 1 . .
    H H6 0.2958 0.1074 0.5946 0.074 Uiso calc 1 . .
    C C7 0.25865(8) 0.15367(8) 0.48822(14) 0.0630(4) Uani d 1 . .
    H H7 0.2544 0.1749 0.5643 0.076 Uiso calc 1 . .
    C C8 0.23997(7) 0.16241(7) 0.36013(14) 0.0567(3) Uani d 1 . .
    H H8 0.2228 0.1891 0.3498 0.068 Uiso calc 1 . .
    C C9 0.20961(7) 0.11882(6) -0.12831(14) 0.0546(3) Uani d 1 . .
    H H9A 0.2357 0.1157 -0.2009 0.066 Uiso calc 1 . .
    H H9B 0.2141 0.1610 -0.1337 0.066 Uiso calc 1 . .
    C C10 0.13977(8) 0.06846(8) -0.15299(18) 0.0697(4) Uani d 1 . .
    H H10A 0.1359 0.0265 -0.1554 0.084 Uiso calc 1 . .
    H H10B 0.1141 0.0691 -0.0763 0.084 Uiso calc 1 . .
    C C11 0.11417(10) 0.07946(12) -0.2869(2) 0.0996(7) Uani d 1 . .
    H H11A 0.1222 0.1226 -0.2894 0.149 Uiso calc 1 . .
    H H11B 0.0690 0.0503 -0.2924 0.149 Uiso calc 1 . .
    H H11C 0.1351 0.0724 -0.3639 0.149 Uiso calc 1 . .
    N N1 0.25905(5) 0.07168(5) 0.01918(10) 0.0447(3) Uani d 1 . .
    N N2 0.22710(5) 0.14035(5) 0.11608(11) 0.0486(3) Uani d 1 . .
    N N3 0.26483(7) 0.04247(6) -0.10370(12) 0.0550(3) Uani d 1 . .
    O O1 0.30729(5) 0.02780(5) 0.14300(11) 0.0625(3) Uani d 1 . .
    H H3A 0.2287(9) 0.0033(10) -0.1045(18) 0.069(5) Uiso d 1 . .
    H H3B 0.2972(10) 0.0370(9) -0.087(2) 0.069(5) Uiso d 1 . .
loop_
    _atom_site_aniso_label
    _atom_site_aniso_U_11
    _atom_site_aniso_U_22
    _atom_site_aniso_U_33
    _atom_site_aniso_U_12
    _atom_site_aniso_U_13
    _atom_site_aniso_U_23
    C1 0.0447(6) 0.0405(6) 0.0464(6) 0.0179(5) -0.0012(5) 0.0016(4)
    C2 0.0425(6) 0.0391(5) 0.0518(7) 0.0177(5) -0.0073(5) -0.0046(5)
    C3 0.0400(6) 0.0401(6) 0.0462(6) 0.0158(5) -0.0028(4) -0.0002(4)
    C4 0.0441(6) 0.0438(6) 0.0439(6) 0.0196(5) 0.0021(4) 0.0025(4)
    C5 0.0514(7) 0.0554(7) 0.0518(7) 0.0253(6) -0.0067(5) 0.0018(5)
    C6 0.0650(8) 0.0724(9) 0.0432(7) 0.0307(7) -0.0043(6) 0.0016(6)
    C7 0.0736(9) 0.0695(9) 0.0450(7) 0.0350(7) 0.0067(6) -0.0039(6)
    C8 0.0653(8) 0.0603(8) 0.0504(7) 0.0358(7) 0.0057(6) -0.0003(6)
    C9 0.0631(8) 0.0512(7) 0.0486(7) 0.0279(6) -0.0060(5) 0.0022(5)
    C10 0.0616(9) 0.0732(10) 0.0692(9) 0.0300(8) -0.0086(7) 0.0004(7)
    C11 0.0780(12) 0.1036(15) 0.0986(15) 0.0315(11) -0.0333(11) 0.0058(12)
    N1 0.0467(5) 0.0401(5) 0.0434(5) 0.0189(4) -0.0036(4) -0.0052(4)
    N2 0.0546(6) 0.0488(6) 0.0462(6) 0.0287(5) 0.0001(4) 0.0023(4)
    N3 0.0630(7) 0.0499(6) 0.0494(6) 0.0263(6) -0.0042(5) -0.0120(4)
    O1 0.0729(6) 0.0611(6) 0.0683(6) 0.0446(5) -0.0198(5) -0.0166(4)
_geom_special_details
;
All e.s.d.'s (except the e.s.d. in the dihedral angle between two l.s. planes)
are estimated using the full covariance matrix. The cell e.s.d.'s are taken
into account individually in the estimation of e.s.d.'s in distances, angles
and torsion angles; correlations between e.s.d.'s in cell parameters are only
used when they are defined by crystal symmetry. An approximate (isotropic)
treatment of cell e.s.d.'s is used for estimating e.s.d.'s involving l.s.
planes.
;
loop_
    _geom_bond_atom_site_label_1
    _geom_bond_atom_site_label_2
    _geom_bond_site_symmetry_2
    _geom_bond_distance
    _geom_bond_publ_flag
    C1 N2 . 1.2963(16) ?
    C1 N1 . 1.3760(16) ?
    C1 C9 . 1.4981(17) ?
    C2 O1 . 1.2209(15) ?
    C2 N1 . 1.3945(16) ?
    C2 C3 . 1.4520(17) ?
    C3 C4 . 1.3984(18) ?
    C3 C5 . 1.3991(18) ?
    C4 N2 . 1.3832(16) ?
    C4 C8 . 1.4032(18) ?
    C5 C6 . 1.371(2) ?
    C5 H5 . 0.9300 ?
    C6 C7 . 1.395(2) ?
    C6 H6 . 0.9300 ?
    C7 C8 . 1.368(2) ?
    C7 H7 . 0.9300 ?
    C8 H8 . 0.9300 ?
    C9 C10 . 1.526(2) ?
    C9 H9A . 0.9700 ?
    C9 H9B . 0.9700 ?
    C10 C11 . 1.512(2) ?
    C10 H10A . 0.9700 ?
    C10 H10B . 0.9700 ?
    C11 H11A . 0.9600 ?
    C11 H11B . 0.9600 ?
    C11 H11C . 0.9600 ?
    N1 N3 . 1.4219(14) ?
    N3 H3A . 0.91(2) ?
    N3 H3B . 0.87(2) ?
loop_
    _geom_angle_atom_site_label_1
    _geom_angle_atom_site_label_2
    _geom_angle_atom_site_label_3
    _geom_angle_site_symmetry_1
    _geom_angle_site_symmetry_3
    _geom_angle
    _geom_angle_publ_flag
    N2 C1 N1 . . 122.69(11) ?
    N2 C1 C9 . . 118.73(11) ?
    N1 C1 C9 . . 118.53(11) ?
    O1 C2 N1 . . 120.11(11) ?
    O1 C2 C3 . . 125.67(12) ?
    N1 C2 C3 . . 114.21(10) ?
    C4 C3 C5 . . 120.51(12) ?
    C4 C3 C2 . . 118.94(11) ?
    C5 C3 C2 . . 120.55(11) ?
    N2 C4 C3 . . 122.27(11) ?
    N2 C4 C8 . . 118.95(12) ?
    C3 C4 C8 . . 118.78(12) ?
    C6 C5 C3 . . 119.73(13) ?
    C6 C5 H5 . . 120.1 ?
    C3 C5 H5 . . 120.1 ?
    C5 C6 C7 . . 119.93(13) ?
    C5 C6 H6 . . 120.0 ?
    C7 C6 H6 . . 120.0 ?
    C8 C7 C6 . . 121.04(13) ?
    C8 C7 H7 . . 119.5 ?
    C6 C7 H7 . . 119.5 ?
    C7 C8 C4 . . 119.99(13) ?
    C7 C8 H8 . . 120.0 ?
    C4 C8 H8 . . 120.0 ?
    C1 C9 C10 . . 112.34(12) ?
    C1 C9 H9A . . 109.1 ?
    C10 C9 H9A . . 109.1 ?
    C1 C9 H9B . . 109.1 ?
    C10 C9 H9B . . 109.1 ?
    H9A C9 H9B . . 107.9 ?
    C11 C10 C9 . . 112.30(15) ?
    C11 C10 H10A . . 109.1 ?
    C9 C10 H10A . . 109.1 ?
    C11 C10 H10B . . 109.1 ?
    C9 C10 H10B . . 109.1 ?
    H10A C10 H10B . . 107.9 ?
    C10 C11 H11A . . 109.5 ?
    C10 C11 H11B . . 109.5 ?
    H11A C11 H11B . . 109.5 ?
    C10 C11 H11C . . 109.5 ?
    H11A C11 H11C . . 109.5 ?
    H11B C11 H11C . . 109.5 ?
    C1 N1 C2 . . 123.22(10) ?
    C1 N1 N3 . . 118.60(10) ?
    C2 N1 N3 . . 118.13(10) ?
    C1 N2 C4 . . 118.58(11) ?
    N1 N3 H3A . . 104.0(11) ?
    N1 N3 H3B . . 103.8(13) ?
    H3A N3 H3B . . 108.1(17) ?
loop_
    _geom_torsion_atom_site_label_1
    _geom_torsion_atom_site_label_2
    _geom_torsion_atom_site_label_3
    _geom_torsion_atom_site_label_4
    _geom_torsion_site_symmetry_1
    _geom_torsion_site_symmetry_2
    _geom_torsion_site_symmetry_3
    _geom_torsion_site_symmetry_4
    _geom_torsion
    _geom_torsion_publ_flag
    O1 C2 C3 C4 . . . . 176.78(12) ?
    N1 C2 C3 C4 . . . . -3.10(16) ?
    O1 C2 C3 C5 . . . . -3.2(2) ?
    N1 C2 C3 C5 . . . . 176.95(11) ?
    C5 C3 C4 N2 . . . . -178.79(11) ?
    C2 C3 C4 N2 . . . . 1.26(17) ?
    C5 C3 C4 C8 . . . . 1.61(18) ?
    C2 C3 C4 C8 . . . . -178.34(11) ?
    C4 C3 C5 C6 . . . . -0.98(19) ?
    C2 C3 C5 C6 . . . . 178.97(12) ?
    C3 C5 C6 C7 . . . . -0.4(2) ?
    C5 C6 C7 C8 . . . . 1.2(2) ?
    C6 C7 C8 C4 . . . . -0.6(2) ?
    N2 C4 C8 C7 . . . . 179.55(13) ?
    C3 C4 C8 C7 . . . . -0.8(2) ?
    N2 C1 C9 C10 . . . . -89.31(15) ?
    N1 C1 C9 C10 . . . . 88.39(15) ?
    C1 C9 C10 C11 . . . . 175.23(16) ?
    N2 C1 N1 C2 . . . . -1.99(18) ?
    C9 C1 N1 C2 . . . . -179.59(11) ?
    N2 C1 N1 N3 . . . . -179.17(11) ?
    C9 C1 N1 N3 . . . . 3.23(16) ?
    O1 C2 N1 C1 . . . . -176.35(11) ?
    C3 C2 N1 C1 . . . . 3.54(16) ?
    O1 C2 N1 N3 . . . . 0.84(17) ?
    C3 C2 N1 N3 . . . . -179.27(10) ?
    N1 C1 N2 C4 . . . . -0.22(18) ?
    C9 C1 N2 C4 . . . . 177.38(11) ?
    C3 C4 N2 C1 . . . . 0.51(18) ?
    C8 C4 N2 C1 . . . . -179.89(12) ?
loop_
    _geom_hbond_atom_site_label_D
    _geom_hbond_atom_site_label_H
    _geom_hbond_atom_site_label_A
    _geom_hbond_site_symmetry_A
    _geom_hbond_distance_DH
    _geom_hbond_distance_HA
    _geom_hbond_distance_DA
    _geom_hbond_angle_DHA
    N3 H3A N2 11 0.91(2) 2.16(2) 3.0677(17) 176.1(16)
    N3 H3B O1 8_544 0.87(2) 2.51(2) 3.0599(16) 122.0(15)
    C5 H5 O1 6 0.93 2.44 3.3163(16) 157.2
_shelx_hkl_file
;
   0   0   3 381966. 2684.99   1
   0   0   6 56592.1 1559.21   1
   0   0  -9-26.7951 17.1147   5
   1   0 -11 317.585 56.7822   5
  -1   1 -11 299.712 54.7284   5
   0  -1 -11 341.078 60.4734   5
   0  -1  -8 55855.3 1027.21   5
   1   0  -8 57867.2 1051.53   5
  -1   1  -8 55820.4 1014.77   5
  -1   0   5 55735.3 1305.49   1
   0   1   5 55628.0 1406.64   1
   1  -1   5 55033.8 1423.11   1
   0   1   2 1770.78 154.637   1
  -1   1   1 328739. 1308.56   1
   0  -1   4 18243.1 679.354   1
  -1   1   4 19202.5 678.486   1
   1   0   4 20102.7 762.184   1
   0   1  -7 17253.0 529.527   5
   1  -1  -7 17542.4 539.255   5
   1  -1 -10 279.162 69.9915   5
  -1   0 -10 323.895 71.5467   5
   0   1 -10 453.627 84.0153   5
  -1   2  -9 6270.23 341.576   5
  -1  -1  -9 6034.47 343.082   5
   2  -1  -9 5766.66 339.283   5
   1   1   6 408.182 148.319   1
   1  -2   6 290.066 115.143   1
  -2   1   3 36435.5 721.950   1
   1   1   3 38037.2 935.780   1
  -1   2   0 230522. 1211.19   1
   1   1   0 227206. 1158.36   1
  -1   2   3 33953.2 805.859   1
   2  -1   6 1024.40 224.521   1
   1   1  -9 6679.02 360.088   5
   1  -2  -9 6427.41 356.874   5
  -2   1  -9 7071.52 370.003   5
  -2   2 -10 1709.41 161.484   5
   2   0 -10 1546.35 159.222   5
   0  -2 -10 1553.72 166.679   5
   2   0  -7 6287.41 326.085   5
  -2   2  -7 6001.11 305.466   5
  -2   0   4 2108.39 198.556   1
   0   2   4 2590.72 273.456   1
   0   2   1 392135. 2068.47   1
  -2   2   2 304258. 1800.36   1
   2   0   2 312678. 2310.61   1
   2   0   5 17941.3 863.769   1
  -2   2   5 18229.6 734.844   1
   0  -2   5 17481.3 759.829   1
   2  -2  -8 13725.5 514.644   5
   0   2  -8 14122.1 516.964   5
  -2   0  -8 13074.2 486.803   5
  -2   0 -11 456.655 66.3268   5
   2  -2 -11 517.108 78.3513   5
  -2  -1 -10 651.674 104.072   5
  -1   3 -10 561.829 87.3894   5
   3  -2 -10 483.671 93.6688   5
   3  -2  -7 7841.95 366.601   5
  -1   3  -7 7682.36 350.475   5
  -3   2   4 61302.6 1070.47   1
   2   1   4 61597.7 1448.29   1
  -3   2   1 1302.49 75.3463   1
   2   1   1 1313.55 132.610   1
  -1   3   2 1680.01 163.475   1
  -1   3   5 876.299 180.377   1
   3  -2   5 923.913 196.822   1
   2   1  -8 935.308 126.534   5
   1  -3  -8 1019.59 141.038   5
  -3   2  -8 920.788 122.657   5
   1  -3 -11 703.135 91.8656   5
  -1  -2 -11 299.003 59.2086   5
   3  -1 -11 227.093 50.9059   5
   3  -1  -8 191781. 1978.64   5
  -2   3  -8 191317. 1878.36   5
   1   2   5 9462.06 629.961   1
  -3   1   2 22849.7 321.733   1
   1   2   2 24587.0 672.144   1
  -2   3   1 5546.63 232.881   1
   1   2  -1 5815.16 215.002   1
   3  -1   4 4845.98 403.550   1
  -2   3   4 4716.05 345.137   1
   1   2  -7 4546.17 281.313   5
   3  -1   7 4067.78 506.525   1
   2  -3 -10 143.494 51.9863   5
   1   2 -10 167.297 53.8145   5
  -3   1 -10 186.198 52.4612   5
   0  -3  -9 30126.3 772.801   5
  -3   3  -9 29835.8 721.647   5
   3   0  -9 30357.6 776.352   5
   3  -3   6 32042.0 1303.04   1
   0   3   6 32083.3 1276.83   1
   0   3   3 3711.14 303.721   1
  -3   0   3 3033.44 167.013   1
   3   0   0 335252. 1648.36   1
   0   3   0 335159. 1896.43   1
   3   0   3 26275.1 844.590   1
  -3   3   3 24913.4 627.828   1
   3   0   6 10215.2 756.888   1
   3  -3  -9 10769.6 474.050   5
  -3   0  -9 10601.2 443.367   5
   0   3  -9 10889.6 444.273   5
   4  -3 -11 158.260 41.9214   5
  -3  -1 -11 121.317 36.5720   5
  -1   4  -8 3243.92 235.183   5
  -3  -1  -8 3177.11 242.471   3
   4  -3  -8 3503.13 265.816   5
   3   1   5 12233.7 761.487   1
  -4   3   2 8829.86 265.477   1
   3   1   2 9194.07 449.924   1
   3   1  -1 72336.7 664.872   1
  -1   4   1 75184.5 1070.14   1
  -3  -1   4 15030.3 467.778   1
  -1   4   4 15975.5 718.356   1
   3   1  -7 31250.6 746.335   5
   4  -3   7 29939.8 1435.47   1
   3   1 -10 1376.63 149.645   5
   1  -4 -10 1437.47 159.959   5
   4  -2  -9 453.352 85.4896   5
  -2  -2  -9 509.341 98.0058   5
  -2   4  -9 542.583 90.6012   5
   2   2   6 3621.59 446.655   1
   2  -4   6 3473.64 421.647   1
   2   2   3 77419.3 1481.10   1
  -4   2   3 70811.2 767.088   1
   2   2   0 111899. 1125.53   1
  -2   4   0 112967. 1198.11   1
  -2   4   3 23818.7 729.377   1
   4  -2   6 2515.47 371.468   1
   2  -4  -9 8228.36 405.794   5
  -4   2  -9 8354.68 385.471   5
   2   2  -9 8458.66 400.067   5
   4  -1 -10 208.416 60.3699   5
  -1  -3 -10 305.215 72.7485   5
   4  -1  -7 18881.6 588.183   5
  -1  -3  -7 18250.0 553.825   3
   1   3   4 29200.6 1010.78   1
   1   3   1 1953.88 177.806   1
  -3   4   2 67802.2 995.959   1
  -3   4   5 45790.3 1182.59   1
   4  -1   5 46871.9 1490.52   1
   3  -4  -8 16956.6 576.040   5
   1   3  -8 17530.8 574.444   5
  -4   1  -8 17264.8 569.562   3
   3  -4 -11 744.821 95.3792   5
   0  -4 -11 28.3630 23.4384   5
   4   0  -8 4613.05 303.363   5
   0   4   5 11705.1 714.115   1
   0   4   2 40168.4 957.766   1
   0   4  -1 13878.1 453.327   1
  -4   4   1 13830.7 394.604   1
   4   0   1 14145.9 488.336   1
   4   0   4 90488.3 1881.04   1
  -4   4   4 90310.3 1360.90   1
   4   0   7 1500.03 321.907   1
   0   4  -7 1693.15 165.150   5
   4  -4  -7 1810.54 177.541   5
  -4   0  -7 1604.11 167.929   3
   0   4 -10 55.9023 34.1223   5
  -4   0 -10 4.03554 21.3111   5
   4  -4 -10-3.37592 35.0295   5
   5  -4  -9 6585.80 365.862   5
  -1   5  -9 6792.44 333.346   5
  -4  -1  -9 6626.72 348.046   5
   4   1   6 5477.90 595.127   1
  -5   4   3 25860.1 552.480   1
   4   1   3 26637.1 936.750   1
   4   1   0 155608. 1459.51   1
  -1   5   0 154932. 1620.46   1
  -4  -1   3 50812.6 551.180   1
  -1   5   3 61001.8 1298.15   1
  -1   5   6 32881.5 1290.12   1
   5  -4   6 34820.7 1462.82   1
   4   1  -9 11648.7 477.485   5
   1  -5  -9 11601.1 483.644   5
   5  -3 -10 5503.71 307.675   5
  -3  -2 -10 5580.47 303.651   5
  -3  -2  -7 2411.90 207.363   3
   5  -3  -7 2470.96 209.478   5
   3   2   4 195498. 2777.35   1
   3   2   1 94658.0 1337.91   1
  -2   5   2 203662. 2058.37   1
   5  -3   5 1423.33 272.019   1
  -2   5   5 1252.24 214.671   1
   3   2  -8 73531.4 1193.34   5
   2  -5 -11 7.24120 18.3172   5
  -2  -3 -11 710.849 86.3240   5
  -2  -3  -8 145458. 1647.69   3
   5  -2  -8 146689. 1748.06   5
   2   3   5 77601.6 1934.08   1
   2   3   2 150226. 1916.67   1
  -3   5   1 508228. 2824.30   1
   2   3  -1 514844. 2517.13   1
  -3   5   4 355822. 3144.16   1
   5  -2   4 343395. 3706.84   1
  -5   2  -7 37573.6 824.405   3
   2   3  -7 37946.7 811.659   5
   5  -2   7 36733.4 1663.78   1
   3  -5 -10 58.1847 28.6996   5
   2   3 -10 69.6198 25.4031   5
   5  -1  -9 31189.1 789.462   5
  -1  -4  -9 32014.0 789.696   5
   4  -5   6 1461.01 285.841   1
   1   4   6 1327.76 259.448   1
   1   4   3 351.716 105.434   1
   1   4   0 182149. 1732.00   1
   5  -1   0 179720. 1483.19   1
  -4   5   3 19014.8 610.498   1
   5  -1   3 19781.1 804.485   1
   5  -1   6 9946.84 789.513   1
   1   4  -9 464.737 89.6381   5
  -5   1  -9 391.080 78.6996   5
   4  -5  -9 364.347 78.5419   5
   5   0 -10 64.7260 37.0370   5
   0  -5 -10 25.1723 28.0663   5
   0  -5  -7 15835.1 528.763   3
   5  -5   7 15949.0 1069.05   1
   5   0  -7 16701.5 553.331   5
   0   5   4 19374.5 880.635   1
   5   0  -1 267881. 1388.06   1
   0   5   1 266580. 2384.66   1
  -5   5   2 260.416 63.8697   1
   5   0   2 306.564 92.0033   1
   5   0   5 16039.9 927.461   1
  -5   0  -8 14622.1 543.122   3
   5  -5  -8 14529.6 542.753   5
   0   5  -8 14562.1 507.932   5
   5  -5 -11 1197.27 119.793   5
   6  -5 -10 119.418 41.4674   5
  -5  -1 -10 74.4697 30.1786   5
   6  -5  -7 4474.07 286.027   5
  -5  -1  -7 4752.76 300.368   3
   5   1   7 4486.06 585.575   1
  -5  -1  -7 4728.48 277.336   4
   5   1   4 8776.64 632.496   1
  -1   6  -1 262609. 2382.60   1
   5   1   1 265997. 2452.89   1
  -1   6   2 28043.8 871.763   1
  -1   6   5 268.231 108.939   1
   5   1  -8 64929.0 1137.13   5
   1  -6 -11 909.572 102.894   5
   6  -4 -11 260.534 54.7969   5
  -4  -2 -11 201.625 40.9332   5
  -4  -2  -8 3658.68 270.353   3
   6  -4  -8 3719.81 278.626   5
   4   2   5 177678. 3105.40   1
   4   2   2 23047.0 803.157   1
   4   2  -1 844855. 3136.32   1
  -2   6   1 839013. 4276.23   1
  -2   6   4 130446. 2152.01   1
   4   2  -7 1561.57 164.062   5
   6  -4   7 1186.81 297.973   1
   2  -6 -10 405.980 84.4874   5
   6  -3  -9 10120.4 453.092   5
  -3  -3  -9 9784.50 419.320   3
   3   3   6 20787.3 1157.95   1
   3   3   3 63014.0 1479.73   1
   3   3   0 587735. 3187.55   1
  -3   6   0 586788. 3399.43   1
  -3   6   3 18062.7 692.642   1
   6  -3   6 4225.04 527.497   1
   3   3  -9 6928.10 360.073   5
   3  -6  -9 7312.89 383.623   5
   6  -2 -10 106.127 42.7313   5
  -2  -4 -10 85.2266 34.4620   5
  -2  -4  -7 5252.98 311.737   3
  -2  -4  -7 5218.24 298.085   4
   6  -2  -7 5639.11 324.447   5
   2   4   4 188397. 2825.54   1
   2   4   1 92945.2 1445.51   1
   6  -2  -1 92331.6 816.376   1
  -4   6   2 1060.29 143.433   1
   6  -2   5 16560.4 943.288   1
  -4   6   5 14895.5 708.602   1
   4  -6  -8 148.265 38.3189   5
   2   4  -8 79.3389 26.9953   5
   4  -6 -11 400.508 67.8218   5
  -1  -5 -11 200.154 48.3589   5
   6  -1  -8 270.271 65.5201   5
  -1  -5  -8 279.016 79.7802   3
   1   5   5 59168.2 1755.99   1
   1   5   2 1239.64 194.254   1
   6  -1   1 354954. 2782.03   1
   1   5  -1 354882. 2609.17   1
  -5   6   1 353970. 2528.73   1
   6  -1   4 171520. 2771.01   1
  -5   6   4 166517. 2033.65   1
   6  -1   7 3992.72 554.365   1
   1   5  -7 4557.79 274.735   5
   5  -6  -7 4746.68 290.530   5
  -6   1  -7 4656.09 296.638   3
   5  -6 -10 633.550 105.113   5
   0  -6  -9 6812.41 367.823   5
   6   0  -9 6490.74 358.764   5
   0   6   6 7636.10 675.135   1
   6  -6   6 7927.22 717.802   1
   0   6   3 5288.80 427.037   1
   6   0   0 991957. 4146.28   1
   0   6   0 999999. 4764.49   1
  -6   6   3 4092.91 272.298   1
   6   0   3 4040.73 391.040   1
   6   0   6 5214.98 608.615   1
   6  -6  -9 10.9789 22.0888   5
  -6   0  -9 13.5666 6.67720   5
   7  -6 -11 902.115 101.593   5
  -6  -1  -8 1672.55 182.159   3
   7  -6  -8 1837.66 194.995   5
   6   1   5 5871.90 593.130   1
   6   1   2 95.9456 40.9321   1
  -1   7   1 25842.5 845.177   1
   6   1  -1 26398.7 590.329   1
  -1   7   4 18786.9 899.491   1
   6   1  -7 824.527 125.453   5
   7  -6   7 646.563 224.858   1
   1  -7  -7 618.785 108.836   3
   1  -7 -10 4972.65 287.678   5
   7  -5  -9 882.958 128.097   5
  -5  -2  -9 930.087 131.242   3
   5   2   6 81.7406 74.1612   1
   5   2   3 15120.0 771.099   1
   5   2   0 941513. 4353.22   1
  -2   7   0 938582. 4790.56   1
  -2   7   3 12882.6 657.150   1
  -2   7   6 229.526 108.992   1
   7  -5   6-134.849 49.5377   1
   5   2  -9 502.835 100.730   5
   2  -7  -9 535.525 106.601   5
  -4  -3 -10 1246.81 138.652   5
   7  -4 -10 1216.52 141.092   5
   4   3   7 231.304 134.166   1
  -4  -3  -7 417.086 81.6152   4
  -4  -3  -7 507.964 98.4363   3
   7  -4  -7 428.443 88.8545   5
   4   3   4 12951.3 779.751   1
   4   3   1 2923.68 272.910   1
  -3   7   2 77944.9 1429.64   1
  -3   7   5 7951.52 581.750   1
   7  -4   5 9088.30 721.728   1
   4   3  -8 17386.6 585.152   5
   3  -7 -11-0.12840 3.12796   5
  -3  -4 -11 362.670 60.5844   5
  -3  -4  -8 361.392 89.1080   3
   7  -3  -8 303.210 82.3689   5
   3   4   5 73257.2 2048.85   1
   3   4   2 5263.61 407.972   1
  -4   7   1 790336. 4283.78   1
   3   4  -1 805949. 3734.22   1
   7  -3   4 303437. 3769.87   1
  -4   7   4 300810. 3143.20   1
   7  -3   7 6007.78 685.398   1
   3   4  -7 6757.90 344.530   5
  -7   3  -7 7118.46 372.650   3
   4  -7 -10 497.882 93.7956   5
   7  -2  -9 199.037 67.0472   5
  -2  -5  -9 178.046 60.6944   3
   2   5   6 2635.23 413.911   1
   2   5   3-256.578 97.7620   1
   2   5   0 331003. 2732.92   1
  -5   7   3 66417.7 1286.88   1
   7  -2   3 67713.5 1619.85   1
   7  -2   6 2712.72 433.830   1
   5  -7  -9 811.531 128.136   5
   7  -2   9 627.565 103.856   6
  -1  -6 -10 2543.23 202.400   5
  -1  -6  -7 2721.62 230.728   3
   6  -7   7 2808.00 481.017   1
  -1  -6  -7 2768.62 220.210   4
   7  -1  -7 2820.22 231.990   5
   1   6   4 86333.3 1982.19   1
   7  -1  -1 104280. 1052.21   1
   1   6   1 106267. 1720.96   1
   7  -1   2 51581.0 1276.88   1
  -6   7   2 52341.6 1054.74   1
   7  -1   5 3725.01 473.478   1
   1   6  -8 1804.32 173.832   5
  -7   1  -8 1860.11 192.842   3
   6  -7  -8 1828.72 189.886   5
   6  -7 -11 192.725 46.4216   5
   0  -7 -11 304.539 53.0792   5
   7   0  -8 230.412 65.6411   5
   0  -7  -8 168.339 67.4210   3
   0   7   5 691.759 159.706   1
   0   7   2 1135.89 199.880   1
   7   0   1 78966.7 1467.78   1
   0   7  -1 79040.7 1448.66   1
   7   0   4 62200.0 1795.15   1
  -7   0  -7 77.6370 11.1915   3
  -7   0  -7 113.451 39.9154   4
   7  -7  -7 128.289 50.6984   5
   7  -7 -10 175.330 50.5440   5
   8  -7  -9 5665.24 330.782   5
  -7  -1  -6 2108.36 196.724   3
   7   1   6 2196.63 399.992   1
   8  -7  -6 2065.95 184.569   5
   7   1   3 83409.3 1932.24   1
  -1   8   0 483868. 3803.05   1
   7   1   0 494390. 3402.72   1
  -1   8   3 155810. 2526.34   1
   1  -8  -6 877.403 116.373   4
   7   1  -6 857.177 118.674   5
  -1   8   6 1116.96 260.729   1
   6   2  10 275.290 59.8583   6
  -6  -2 -10 296.971 62.2749   5
   8  -6 -10 344.221 73.5975   5
  -6  -2  -7 6134.86 352.314   3
   6   2   7 5600.17 708.511   1
  -6  -2  -7 5849.36 310.945   4
   8  -6  -7 5984.16 345.034   5
   6   2   4 106300. 2373.39   1
  -2   8  -1 10971.1 571.771   1
   6   2   1 11976.8 587.386   1
  -2   8   2 22041.1 852.208   1
   6   2  -2 21338.0 470.036   1
  -2   8   5 46.9624 48.0469   1
   6   2  -8 23.8274 2.10960   5
   2  -8  -8-56.0461 31.2909   3
   2  -8 -11 93.6955 30.5565   5
  -5  -3 -11 98.5420 25.9912   5
  -5  -3  -8 41188.0 929.351   3
   8  -5  -8 40734.7 921.081   5
   5   3   5-77.2776 67.5382   1
   5   3   2 65323.4 1509.39   1
   5   3  -1 389668. 2639.44   1
  -3   8   1 391013. 3351.89   1
  -3   8   4 6532.10 519.519   1
   8  -5   7 2401.10 426.734   1
   5   3  -7 2079.75 196.476   5
   8  -5   7 1939.43 185.122   6
   3  -8  -7 1911.54 180.144   3
   3  -8 -10 328.831 69.5541   5
   8  -4  -9 432.481 94.5142   5
  -4  -4  -9 368.068 78.0578   3
   8  -4  -6 525.388 91.1391   5
  -4  -4  -6 529.039 86.8010   4
  -4  -4  -6 609.077 103.046   3
   4   4   6 504.280 179.917   1
   4   4   3 1346.31 254.609   1
  -4   8   0 229612. 2494.84   1
   4   4   0 229561. 2359.16   1
  -4   8   3 222184. 2686.58   1
   8  -4   6 249.315 133.207   1
  -8   4  -6 711.831 112.555   3
   4  -8  -9 122.807 40.4245   5
  -3  -5 -10 341.888 74.4810   5
   8  -3 -10 354.690 78.7223   5
  -3  -5  -7 22787.9 673.767   3
  -3  -5  -7 22820.9 633.639   4
   8  -3  -7 21910.1 650.920   5
   3   5   4 172475. 2959.72   1
   8  -3  -1 102260. 1105.08   1
   3   5   1 103001. 1760.71   1
  -5   8   2 21126.6 755.463   1
   3   5  -2 21158.9 667.214   1
   8  -3   5 15412.7 981.451   1
   5  -8  -8 1050.21 140.102   5
   3   5  -8 882.642 126.113   5
   8  -3   8 897.202 131.006   6
   5  -8 -11 129.096 38.9532   5
  -2  -6 -11 339.193 58.0727   5
  -2  -6  -8 17751.1 598.273   3
   8  -2  -8 17624.6 605.411   5
   2   6   5 9238.70 730.484   1
   2   6   2 95879.4 1854.09   1
   2   6  -1 13605.5 582.733   1
  -6   8   1 13638.7 588.199   1
   8  -2   1 13942.2 611.592   1
   8  -2   4 64618.8 1836.07   1
  -6   8   4 63643.1 1381.14   1
   2   6  -7 421.601 80.6474   5
   6  -8  -7 433.391 88.4504   5
   8  -2   7 415.018 187.586   1
  -8   2  -7 415.476 95.4979   3
   6  -8 -10 674.614 104.082   5
   8  -1  -9 5572.93 333.498   5
  -1  -7  -9 5688.78 312.657   3
  -1  -7  -6 409.229 86.1756   3
   8  -1  -6 391.439 83.1800   5
  -1  -7  -6 319.372 69.9768   4
   1   7   6 477.986 176.757   1
   1   7   3 33035.6 1199.16   1
   8  -1   0 5138.66 335.368   1
   1   7   0 5203.63 394.285   1
   8  -1   3 93993.6 2043.45   1
  -7   8   3 94102.1 1531.59   1
   8  -1   6 1812.06 361.290   1
  -8   1  -6 1937.99 187.161   3
   8  -1   9 937.246 128.509   6
   7  -8  -9 1083.22 140.742   5
   0  -8 -10 47.8469 30.1241   5
   0  -8  -7 10082.9 445.040   3
   8   0  -7 10546.8 453.880   5
   0  -8  -7 10269.3 435.560   4
   8  -8   7 9219.72 884.847   1
   0   8   4 117381. 2454.08   1
   0   8   1 9976.18 582.624   1
   8   0  -1 9526.31 381.311   1
   8   0   2 101088. 1969.67   1
   8   0   5 58500.5 1996.86   1
  -8   0  -8 27.6728 46.9567   3
   8  -8  -8 136.199 34.3471   5
   8  -8 -11 25.2461 4.06046   5
   9  -8 -10 417.491 80.0303   5
   8   1  10 367.484 66.8625   6
  -8  -1 -10 385.528 65.4231   5
  -8  -1  -7 747.208 110.199   4
   8   1   7 715.727 323.850   1
  -8  -1  -7 829.045 128.606   3
   9  -8  -7 769.498 119.326   5
   8   1   4 72529.0 2073.47   1
   8   1   1 60137.4 1420.89   1
  -1   9  -1 59338.1 1442.71   1
  -1   9   2 3220.59 354.727   1
  -1   9   5 1342.80 287.211   1
   1  -9  -8 27215.8 727.085   3
   8   1  -8 27585.7 755.939   5
   1  -9 -11 19.3668 11.8548   5
   9  -7  -8 16293.5 579.226   5
  -7  -2  -8 17315.0 606.996   3
   7   2   5 846.816 242.165   1
   7   2   2 732.317 180.397   1
   7   2  -1 122814. 1537.36   1
  -2   9   1 121525. 2037.11   1
  -2   9   4 95381.9 2153.08   1
   2  -9  -7 1215.55 155.617   3
   9  -7   7 1784.79 371.028   1
   7   2  -7 1337.18 159.537   5
   9  -7   7 1437.09 156.515   6
   2  -9 -10 87.2617 33.6205   5
   9  -6  -9 2566.31 221.005   5
  -6  -3  -9 2423.20 216.722   3
   9  -6  -6 6788.23 346.244   5
  -6  -3  -6 7211.08 330.908   4
  -6  -3  -6 7045.06 366.160   3
   6   3   6 7002.71 745.843   1
   6   3   3 514.738 152.704   1
   6   3   0 227748. 2431.04   1
  -3   9   0 224173. 2711.21   1
  -3   9   3 12466.2 703.044   1
   6   3  -6 342.631 74.0259   5
   3  -9  -6 293.834 67.3439   4
   9  -6   6 328.377 71.0579   6
   3  -9  -9 22608.2 659.589   5
   9  -5 -10 31.9985 26.0110   5
  -5  -4 -10-30.4697 27.4020   5
  -5  -4  -7 12547.9 470.915   4
  -5  -4  -7 12718.2 510.550   3
   5   4   7 11215.3 985.954   1
   9  -5  -7 12417.1 491.752   5
   5   4   4 9450.46 723.065   1
   5   4   1 9331.84 558.013   1
  -4   9   2 3482.79 332.448   1
   5   4  -2 3254.68 247.074   1
  -4   9   5 4256.38 456.129   1
   9  -5   5 4214.73 526.542   1
   9  -5   8 5216.92 309.935   6
   4  -9 -11 90.6278 25.7850   5
  -4  -5 -11 166.422 36.8702   5
  -4  -5  -8 15569.8 573.244   3
   9  -4  -8 15490.0 567.496   5
   4   5   5 13526.6 945.740   1
   4   5   2 115660. 2155.75   1
  -5   9   1 35999.4 1056.06   1
   4   5  -1 35159.1 916.251   1
  -5   9   4 701.219 161.418   1
   9  -4   4-13.4792 49.8247   1
   4   5  -7 61.1535 15.7938   5
   9  -4   7-80.2654 84.2248   1
   5  -9 -10 1518.48 152.326   5
  -3  -6  -9 4068.68 273.186   3
   9  -3  -9 4450.45 294.277   5
  -3  -6  -6 2293.05 203.216   3
   9  -3  -6 2414.23 206.788   5
  -3  -6  -6 2400.75 192.932   4
   3   6   6 2048.60 380.938   1
   3   6   3 1250.40 236.735   1
   9  -3   0 1273.75 166.207   1
   3   6   0 1218.43 185.291   1
  -6   9   3 35817.2 1075.82   1
   9  -3   3 36509.2 1297.21   1
   9  -3   6 288.549 149.463   1
  -9   3  -6 346.869 78.3056   3
   3   6  -6 498.417 86.0189   5
   9  -3   9 879.586 121.594   6
   6  -9  -9 874.282 128.852   5
  -2  -7 -10 87.9744 40.6039   5
  -2  -7  -7 29171.0 775.326   3
   9  -2  -7 28685.3 756.838   5
  -2  -7  -7 29795.0 736.722   4
   2   7   4 27340.9 1223.16   1
   2   7   1 37590.1 1152.97   1
   9  -2  -1 36458.7 729.850   1
   2   7  -2-32.9139 30.3066   1
  -7   9   2 55.3893 31.4427   1
   9  -2   5 16264.1 1059.58   1
   7  -9  -8 7708.64 392.012   5
   7  -9 -11 3711.48 188.737   5
  -1  -8 -11 2134.97 139.041   5
  -1  -8  -8 5.77023 14.4142   3
   9  -1  -8-0.70467 25.6822   5
   1   8   5 78074.8 2232.95   1
   1   8   2 115004. 2208.35   1
   1   8  -1 28638.4 969.452   1
   9  -1   1 28386.0 957.884   1
   9  -1   4 108163. 2549.90   1
   8  -9  -7 1634.30 174.717   5
   9  -1   7 1930.46 418.156   1
  -9   1  -7 1814.46 193.434   3
  -9   1  -7 1755.75 165.189   4
   9  -1  10 50.9059 29.1447   6
   8  -9 -10 45.1754 13.0663   5
   0  -9  -9 12941.8 463.646   3
   0  -9  -6 1878.70 176.254   4
   9   0  -6 2006.77 192.167   5
   0   9   3 5942.65 538.483   1
   0   9   0 4511.30 407.393   1
   9   0   0 4131.18 334.677   1
   9   0   3 8135.60 644.948   1
  -9   0  -6 36360.2 736.382   4
   9   0   6 38863.9 1822.17   1
  -9   0  -6 38688.2 871.935   3
   9  -9  -6 37387.8 804.002   5
   9   0   9 1366.13 153.623   6
   9  -9  -9 1470.73 164.467   5
  10  -9  -8 10393.1 456.337   5
  -9  -1  -8 10868.9 488.161   3
   9   1   5 49180.3 1938.69   1
   9   1   2 714.008 163.716   1
  -1  10   1 6574.03 522.086   1
   9   1  -1 5254.57 328.218   1
  -1  10   4 1548.75 291.581   1
   1 -10  -7 637.633 108.078   4
   1 -10  -7 680.183 118.556   3
   1 -10 -10 297.634 64.5062   5
  10  -8  -9 3608.17 254.163   5
  10  -8  -6 95.6754 27.7795   5
  -8  -2  -6 99.4225 50.2756   4
  -8  -2  -6 72.6455 39.7811   3
   8   2   3 29006.3 1233.04   1
   8   2   0 20010.4 777.563   1
  -2  10   0 20105.8 879.730   1
  -2  10   3 13297.4 793.906   1
  10  -8   6 1589.20 160.714   6
   2 -10  -6 1440.85 155.733   4
   8   2  -6 1489.19 162.380   5
  10  -8   6 1372.81 332.072   1
  -2  10   6 1523.75 312.639   1
   2 -10  -9 19879.6 610.961   5
  -7  -3 -10 1075.87 113.411   5
   7   3  10 974.648 111.971   6
  10  -7 -10 1109.41 126.547   5
  -7  -3  -7 15116.9 514.122   4
  -7  -3  -7 15390.6 577.073   3
  10  -7  -7 15162.6 547.656   5
   7   3   4 7659.84 684.305   1
  -3  10  -1 9663.99 609.231   1
   7   3   1 10048.0 613.259   1
  -3  10   2 29541.2 1085.52   1
   7   3  -2 28757.2 681.623   1
  -3  10   5 2439.21 361.854   1
   3 -10  -8 829.965 121.600   3
   3 -10 -11 1104.85 98.9391   5
  -6  -4  -8 9522.74 453.404   3
  -6  -4  -8 9761.70 425.900   4
  10  -6  -8 9461.99 439.666   5
   6   4   5 13252.8 979.245   1
   6   4   2 28507.8 1121.82   1
  -4  10   1 61853.8 1501.89   1
   6   4  -1 60887.2 1238.09   1
  -4  10   4 33569.1 1262.40   1
   4 -10  -7 385.984 82.3195   3
  10  -6   7 505.792 95.2801   6
   4 -10 -10 3569.57 233.035   5
  -5  -5  -9 22.2818 21.4937   3
  10  -5  -9 7.03649 6.20869   5
  10  -5  -6 14349.0 506.489   5
   5   5   6 15180.8 1098.06   1
  -5  -5  -6 14338.7 532.673   3
  -5  -5  -6 15116.8 496.013   4
   5   5   3 21310.5 1055.43   1
  -5  10   0 11053.2 620.448   1
   5   5   0 10690.5 580.767   1
  -5  10   3 32736.4 1138.00   1
  10  -5   6 94.8310 30.4670   6
  10  -5   6-39.6280 56.3035   1
   5 -10  -9 6997.14 363.034   5
  10  -5   9 6361.43 314.622   6
  -4  -6 -10-27.4185 24.6796   5
  -4  -6  -7 31229.9 814.996   3
  -4  -6  -7 31673.8 764.787   4
   4   6   7 28809.3 1577.59   1
  10  -4  -7 30853.8 785.692   5
   4   6   4 43473.5 1601.91   1
  10  -4  -1 3720.05 252.181   1
   4   6   1 4265.82 399.885   1
   4   6  -2 12314.2 575.609   1
  -6  10   2 13027.5 676.910   1
  10  -4   5 24272.3 1302.94   1
   6 -10  -8 209.771 56.8410   5
  10  -4   8 290.965 80.1716   6
   6 -10 -11 552.382 71.6000   5
  -3  -7 -11-25.4121 15.9910   5
  -3  -7  -8 13055.8 522.678   3
  10  -3  -8 12946.6 518.553   5
   3   7   5 399.330 164.924   1
   3   7   2 5953.36 510.382   1
  10  -3   1-7.46813 73.5821   1
   3   7  -1 11.6700 36.2597   1
  -7  10   1-117.277 61.7318   1
  -7  10   4 45127.1 1311.35   1
  10  -3   4 44561.1 1636.59   1
  10  -3   7 317.837 171.265   1
   7 -10  -7 591.770 105.488   5
   7 -10 -10 3057.34 208.556   5
  -2  -8  -9 2253.74 196.215   3
   2   8   6 1509.45 336.599   1
  -2  -8  -6 1508.63 169.997   3
  10  -2  -6 1337.04 156.420   5
  -2  -8  -6 1443.62 152.952   4
   2   8   3 10.5385 39.9804   1
   2   8   0 26461.4 973.859   1
  10  -2   0 25670.8 829.705   1
  -8  10   3 38051.4 1121.36   1
  10  -2   3 37356.5 1386.46   1
  10  -2   6 4227.90 594.089   1
   8 -10  -6 4129.99 261.753   5
 -10   2  -6 4043.16 283.188   3
   8 -10  -9 1384.33 156.426   5
  10  -2   9 1279.56 145.540   6
  -1  -9 -10 642.731 94.7539   5
  10  -1  -7 4457.91 300.566   5
  -1  -9  -7 4332.80 288.009   4
  -1  -9  -7 4454.42 304.806   3
   9 -10   7 3888.81 588.116   1
   1   9   4 48.1778 52.6472   1
  10  -1  -1 6569.08 348.649   1
   1   9   1 6400.41 521.977   1
  10  -1   2 1240.05 230.587   1
  10  -1   5 12775.7 978.065   1
   9 -10  -8 826.045 123.093   5
   0 -10 -11 388.406 54.7792   5
   0 -10  -8 3316.33 257.767   3
  10   0  -5 492.817 90.3023   5
   0 -10  -5 761.479 108.037   4
   0  10   5 527.335 187.449   1
   0  10   2 817.094 204.499   1
  10   0   1 6106.99 489.255   1
   0  10  -1 5711.02 489.859   1
  10   0   4 24180.0 1279.52   1
  10 -10  -7 16569.1 574.723   5
 -10   0  -7 16083.0 596.692   3
 -10   0  -7 15466.1 501.603   4
  10   0  10 93.5784 30.8321   6
  10 -10 -10 95.7779 36.0072   5
  10   1   9 1403.26 154.161   6
  11 -10  -9 1337.18 150.968   5
  11 -10  -6 114.059 36.5972   5
 -10  -1  -6 144.115 50.3994   4
  10   1   3 95144.2 2374.48   1
  -1  11   0 967.618 203.577   1
  10   1   0 791.008 160.773   1
  -1  11   3 27619.4 1268.16   1
  11 -10   6 2789.87 219.860   6
   1 -11  -6 2949.20 226.164   4
  -1  11   6 2532.54 433.099   1
   1 -11  -9 17508.6 515.846   3
   9   2  10 968.618 106.749   6
  11  -9 -10 1058.81 114.865   5
  -9  -2  -7 4114.42 302.117   3
  11  -9  -7 4005.44 280.291   5
  -9  -2  -7 4488.53 279.307   4
   9   2   4 16545.2 1068.37   1
  -2  11  -1 208681. 3043.37   1
   9   2   1 218827. 3014.06   1
  -2  11   2 2851.08 367.358   1
  -2  11   5 743.099 218.794   1
   2 -11  -5 543.949 88.4431   4
   2 -11  -8 7837.43 388.043   3
   2 -11 -11 2865.45 145.475   5
  11  -8  -8 9544.73 435.134   5
  -8  -3  -8 9488.93 453.299   3
  -8  -3  -8 9910.93 419.676   4
  -8  -3  -5 49.4180 8.26433   3
   8   3   5-2.70241 94.9343   1
   8   3   2 9200.60 671.795   1
  -3  11   1 15926.3 824.964   1
   8   3  -1 15285.1 617.993   1
  -3  11   4 9846.71 741.344   1
   3 -11  -7 667.088 115.654   3
  11  -8   7 667.197 110.702   6
   3 -11 -10 412.818 75.4794   5
  11  -7  -9 10628.0 438.906   5
  -7  -4  -9 10673.7 448.813   3
  11  -7  -6 5900.20 327.950   5
   7   4   6 6123.81 736.572   1
  -7  -4  -6 6126.90 316.552   4
  -7  -4  -6 5860.19 346.280   3
   7   4   3 14408.6 909.549   1
   7   4   0 72005.0 1560.30   1
  -4  11   0 71964.5 1729.77   1
  -4  11   3 67363.1 1773.50   1
  11  -7   6 4271.09 278.970   6
   4 -11  -6 4105.71 266.150   4
   4 -11  -9 14042.0 506.841   5
  -6  -5 -10 51.3379 24.4299   5
  -6  -5  -7 56441.7 1112.34   3
  11  -6  -7 57543.4 1070.65   5
  -6  -5  -7 56596.1 1023.74   4
   6   5   4 100.436 50.8036   1
   6   5   1 7083.28 539.790   1
  -5  11   2 14532.8 785.079   1
   6   5  -2 14199.9 592.279   1
  11  -6   5 4436.08 580.958   1
  -5  11   5 4333.63 482.416   1
  11  -6   8 96.1778 40.1390   6
   5 -11  -8 97.8440 53.1916   5
   5 -11 -11-8.42403 6.63873   5
  11  -5  -8 29471.2 776.572   5
  -5  -6  -8 29438.5 797.708   3
  -5  -6  -8 29450.7 749.670   4
   5   6   5 1472.96 320.928   1
   5   6   2 22959.3 1040.57   1
   5   6  -1 37471.0 1078.60   1
  -6  11   1 39635.9 1244.38   1
  11  -5   4 2911.60 426.887   1
  -6  11   4 2818.24 354.845   1
  11  -5   7 1741.17 185.153   6
   6 -11 -10 264.628 62.0943   5
  -4  -7  -9 424.645 89.7498   3
  -4  -7  -6 7560.91 392.598   3
  11  -4  -6 7775.55 382.545   5
  -4  -7  -6 7614.22 360.788   4
   4   7   6 7577.66 796.223   1
   4   7   3 977.411 236.346   1
   4   7   0 236984. 2987.01   1
  11  -4   0 230919. 2563.88   1
  -7  11   3 9026.18 608.724   1
  11  -4   3 9776.43 723.690   1
  11  -4   6 4816.28 656.574   1
 -11   4  -6 5579.82 336.780   3
   7 -11  -9 2640.62 220.012   5
  11  -4   9 2194.43 187.997   6
  -3  -8 -10 4.07016 21.9030   5
  -3  -8 -10-14.5099 24.4610   3
  11  -3  -7 18227.4 613.485   5
  -3  -8  -7 18539.3 595.541   4
  -3  -8  -7 17693.8 621.579   3
   3   8   4 45586.8 1712.15   1
  11  -3  -1 55274.6 1010.27   1
   3   8   1 56917.9 1572.82   1
  11  -3   2 10165.0 680.051   1
   3   8  -2 10386.3 609.562   1
  -8  11   2 10506.6 630.420   1
 -11   3  -5 42865.8 876.416   3
  11  -3   5 44137.8 1859.23   1
  11  -3   8 2592.86 229.149   6
   8 -11  -8 2354.86 214.970   5
   8 -11 -11 196.919 38.6650   5
  -2  -9 -11 181.799 34.3740   5
  -2  -9  -8 17017.0 592.736   3
  11  -2  -5 15727.8 520.718   5
  -2  -9  -5 15803.2 491.109   4
   2   9   5 15040.2 1041.30   1
   2   9   2 159.077 87.6927   1
  11  -2   1 9597.97 606.603   1
   2   9  -1 8887.28 600.852   1
  11  -2   4 12699.5 930.486   1
   9 -11  -7 1581.73 171.493   5
 -11   2  -7 1512.23 181.437   3
  11  -2  10 31.1926 22.8344   6
   9 -11 -10 8.19624 8.97999   5
  -1 -10  -9 1095.64 135.476   3
  -1 -10  -6 11010.7 476.461   3
  -1 -10  -6 11178.0 443.871   4
   1  10   6 10141.9 908.534   1
   1  10   3 100495. 2422.24   1
   1  10   0 4821.36 459.325   1
  11  -1   0 4866.71 392.642   1
  11  -1   3 8144.15 691.773   1
  10 -11  -6 411.461 80.9095   5
 -11   1  -6 376.121 85.4620   3
  10 -11  -9 4852.73 282.023   5
  11  -1   9 4809.31 286.570   6
   0 -11 -10 245.493 57.4902   5
   0 -11  -7 1577.77 181.984   3
   0 -11  -7 1685.03 179.032   4
   0  11   4 49918.7 1828.30   1
   0  11   1 91862.7 2138.21   1
  11   0   2 8775.40 670.791   1
 -11   0  -5 19398.2 603.486   3
  11   0   5 20305.4 1304.89   1
  11 -11  -5 19491.2 554.118   5
  11 -11  -8 3469.05 254.205   5
  11   1  10 384.748 63.7302   6
  12 -11  -7 3405.90 251.296   5
 -11  -1  -7 3068.50 261.847   3
 -11  -1  -7 3000.56 222.213   4
  11   1   4 43354.2 1802.47   1
  11   1   1 4968.01 482.966   1
  -1  12  -1 4798.12 504.383   1
  -1  12   2 5251.82 540.394   1
  12 -11   5 9924.21 410.767   6
   1 -12  -5 9611.32 396.330   4
  -1  12   5 9866.87 869.494   1
   1 -12  -8 139.566 56.6464   3
 -10  -2  -8 1509.54 177.023   3
  12 -10  -8 1384.74 157.939   5
  12 -10  -5 13.6597 32.2145   5
 -10  -2  -5 61.3737 21.3209   3
  10   2   2 536.676 166.199   1
  10   2  -1 101320. 1638.17   1
  -2  12   1 106357. 2351.50   1
  -2  12   4 27854.5 1354.71   1
  12 -10   7 868.478 122.302   6
   2 -12  -7 930.483 136.564   3
   2 -12 -10 163.255 44.6108   5
  12  -9  -9-5.60073 17.9471   5
  -9  -3  -6 21070.4 670.065   3
  -9  -3  -6 20548.4 587.853   4
  12  -9  -6 20856.9 615.851   5
   9   3   6 20924.6 1415.59   1
   9   3   3 2870.44 406.058   1
   9   3   0 213075. 2798.24   1
  -3  12   0 214793. 3231.17   1
  -3  12   3 16428.6 954.180   1
   3 -12  -6 1492.02 159.804   4
  12  -9   6 1602.95 170.591   6
  12  -9   6 1870.08 411.739   1
   3 -12  -9 6168.82 322.567   5
   8   4  10 85.9359 29.0220   6
  -8  -4 -10 71.4345 31.0490   5
  12  -8  -7 14733.4 539.026   5
  -8  -4  -7 15670.0 593.425   3
  -8  -4  -7 14932.6 523.865   4
   8   4   4 8544.77 782.916   1
   8   4   1 74219.8 1817.68   1
  -4  12   2 3498.70 405.899   1
  12  -8   5 21075.8 607.202   6
  -4  12   5 19769.7 1108.85   1
   4 -12  -5 20403.5 552.322   4
  12  -8   8 9535.11 409.722   6
   4 -12  -8 9162.10 401.147   3
  -7  -5  -8 15350.2 576.081   3
  12  -7  -8 14813.7 541.978   5
  -7  -5  -8 15372.8 530.212   4
  12  -7  -5 9987.33 402.691   5
  -7  -5  -5 9667.46 425.927   3
   7   5   2 9146.49 688.338   1
   7   5  -1 250250. 2803.48   1
  -5  12   1 251833. 3427.44   1
  -5  12   4 96.8907 71.6595   1
  12  -7   7 1586.55 175.908   6
   5 -12  -7 1652.38 176.836   3
   5 -12 -10 1709.69 147.581   5
  -6  -6  -9 5110.96 302.828   3
  12  -6  -9 5196.12 297.958   5
  -6  -6  -6 1052.11 133.727   4
  -6  -6  -6 1052.94 148.075   3
  12  -6  -6 1021.03 135.741   5
   6   6   6 905.299 277.399   1
   6   6   3 95.2908 73.6316   1
   6   6   0 196820. 2760.49   1
  -6  12   3 525.927 157.282   1
  12  -6   6 846.379 127.405   6
  12  -6   6 1019.22 300.709   1
   6 -12  -9 8481.01 383.577   5
  12  -6   9 7840.47 341.999   6
  -5  -7 -10 142.390 39.3430   5
  -5  -7  -7 27565.0 784.442   3
  12  -5  -7 27866.3 756.543   5
  -5  -7  -7 27965.0 735.022   4
   5   7   4 21813.2 1221.26   1
   5   7   1 108585. 2237.81   1
   5   7  -2 38943.5 1135.42   1
  -7  12   2 39413.2 1327.50   1
  12  -5   5 3435.40 527.841   1
  12  -5   5 4039.83 265.485   6
   7 -12  -8 15331.1 540.869   5
  12  -5   8 15335.1 549.463   6
  -4  -8  -8 6711.93 378.294   3
  12  -4  -8 7067.88 377.781   5
  -4  -8  -8 7136.93 366.833   4
  -4  -8  -5 49670.6 968.293   3
  12  -4  -5 49038.5 923.048   5
   4   8   5 52312.5 2030.18   1
   4   8   2 20369.5 1047.31   1
  12  -4   1 22495.2 942.015   1
   4   8  -1 22182.3 936.219   1
  12  -4   4 1767.31 334.310   1
  12  -4   7-3.31475 8.72047   6
   8 -12  -7-28.6990 31.9206   5
   8 -12 -10 449.667 69.7277   5
  -3  -9  -9 2063.49 184.952   3
  -3  -9  -6 74.0410 30.9674   3
   3   9   6 46.1811 62.0259   1
  12  -3  -6 201.308 65.6059   5
  -3  -9  -6 260.506 65.9957   4
   3   9   3 5327.26 572.730   1
   3   9   0 30228.1 1168.10   1
  12  -3   0 30508.7 988.390   1
  12  -3   3-5.38113 17.5180   1
 -12   3  -6 20691.5 662.514   3
  12  -3   6 19373.3 1361.35   1
   9 -12  -6 20378.8 591.797   5
  12  -3   9 1675.63 164.285   6
   9 -12  -9 1786.98 168.400   5
  -2 -10 -10 129.747 36.8229   5
  -2 -10 -10 127.893 31.5280   3
  -2 -10  -7 3103.12 263.199   3
  -2 -10  -7 3125.62 247.487   4
   2  10   4 4428.12 553.036   1
   2  10   1 25010.9 1143.78   1
  12  -2   2 2078.95 322.971   1
 -12   2  -5 14458.8 522.508   3
  12  -2   5 14620.2 1117.80   1
  10 -12  -5 13496.3 492.251   2
  12  -2   8 741.895 128.116   6
  10 -12  -8 755.473 115.593   5
  -1 -11  -8 686.052 117.121   3
  11 -12   5 1014.09 124.783   6
  -1 -11  -5 1152.37 138.176   4
   1  11   5 816.609 236.607   1
   1  11   2 5147.18 554.487   1
   1  11  -1 4554.19 477.219   1
  12  -1   1 4817.39 465.231   1
  12  -1   4 52343.7 1987.45   1
  11 -12  -7 631.387 105.301   5
 -12   1  -7 716.773 124.460   3
  12  -1  10 12.7993 8.84975   6
  11 -12 -10-43.7494 21.5011   5
   0 -12  -9 75.7566 32.7378   3
  12 -12   6 2273.48 198.393   6
   0 -12  -6 2339.92 207.629   4
   0  12   3 18561.0 1125.44   1
  12   0   0 13770.2 730.039   1
   0  12   0 12711.9 840.412   1
  12   0   3 43048.2 1703.83   1
 -12   0  -6 244.199 75.7638   3
  12 -12  -6 315.016 70.9342   5
 -12   0  -6 328.535 71.4388   4
  12   0   9 193.083 54.1697   6
  12 -12  -9 198.352 52.2040   5
  13 -12  -8 6224.25 320.043   5
  13 -12  -5 413.161 84.0375   2
  12   1   5 598.649 231.698   1
 -12  -1  -5 345.075 76.0733   3
  12   1   2 190.253 105.257   1
  -1  13   1 18800.2 1069.24   1
  -1  13   4 24484.6 1348.84   1
  13 -12   4 24370.1 640.345   6
   1 -13  -4 24585.5 603.654   4
   1 -13  -7 1626.17 175.336   4
   1 -13  -7 1494.18 178.447   3
  13 -12   7 1340.75 151.259   6
   1 -13 -10 179.730 44.7760   5
  11   2   9 473.685 90.1807   6
  13 -11  -9 409.332 75.7437   5
 -11  -2  -6 439.395 85.7539   4
 -11  -2  -6 489.465 101.362   3
  13 -11  -6 515.008 97.2464   5
  11   2   3 4610.72 569.501   1
  11   2   0 16755.3 816.806   1
  -2  13   0 17931.9 1000.65   1
  -2  13   3 763.914 217.177   1
  13 -11   6 3449.06 252.522   6
  13 -11   6 3785.63 579.244   1
   2 -13  -6 3856.74 260.550   4
  -2  13   6 2758.10 487.705   1
   2 -13  -9 11035.8 384.825   3
   2 -13  -9 12240.2 431.488   5
  10   3  10 15.7730 9.07304   6
 -10  -3  -7 132.633 22.0294   3
 -10  -3  -7 293.650 76.4260   4
  13 -10  -7 237.259 58.5461   5
  10   3   4 22575.3 1344.52   1
  10   3   1 7028.26 585.804   1
  -3  13   2 5204.00 545.520   1
  -3  13   5 685.028 217.634   1
  13 -10   5 912.227 126.209   6
   3 -13  -5 767.942 111.928   4
   3 -13  -8 5568.77 320.473   3
  13 -10   8 5742.15 305.675   6
  -9  -4  -8 5336.01 334.403   3
  -9  -4  -8 5650.47 308.981   4
  13  -9  -8 5661.54 325.021   5
  -9  -4  -5 53.6704 13.9656   3
  13  -9  -5 21.2856 13.2058   5
   9   4   2 627.022 201.688   1
   9   4  -1 161812. 2313.34   1
  -4  13   1 165676. 2989.44   1
  -4  13   4 1075.47 266.358   1
   4 -13  -7 492.846 94.9618   3
  13  -9   7 583.895 103.165   6
   4 -13 -10 43.0247 20.5059   5
  -8  -5  -9 1301.52 149.350   3
  -8  -5  -6 172.555 63.1841   3
  13  -8  -6 114.830 34.7972   5
  -8  -5  -6 57.7934 35.3291   4
   8   5   3 10701.9 842.038   1
   8   5   0 28358.2 1084.68   1
  -5  13   0 27758.1 1198.35   1
  -5  13   3 9447.40 737.101   1
  13  -8   6 116.046 103.785   1
  13  -8   6 112.665 38.9767   6
   5 -13  -9 1932.95 174.662   5
   7   6  10 27.6120 12.9277   6
  -7  -6 -10 10.4719 17.7697   5
  -7  -6  -7 4876.43 331.396   3
  13  -7  -7 4942.68 316.217   5
  -7  -6  -7 4834.65 300.955   4
   7   6   4 7207.60 732.376   1
   7   6   1 30303.1 1223.88   1
  -6  13   2 66636.8 1860.91   1
  13  -7   5 16955.9 560.156   6
  13  -7   5 17420.4 1214.75   1
   6 -13  -5 15771.6 488.396   4
   6 -13  -8 91.4894 47.9227   5
  13  -7   8 11.0781 9.23019   6
  13  -6  -8 420.811 92.5156   5
  -6  -7  -8 327.233 67.0978   4
  -6  -7  -8 416.382 95.5599   3
   6   7   5 2104.00 423.043   1
  -6  -7  -5 2476.81 219.070   3
  13  -6  -5 2425.09 203.435   5
   6   7   2-83.0920 67.6257   1
  -7  13   1 148146. 2720.92   1
   6   7  -1 142349. 2377.70   1
  -7  13   4 6097.16 579.819   1
  13  -6   4 6953.36 712.982   1
  13  -6   7 27208.8 753.429   6
   7 -13 -10 748.029 89.4683   5
  -5  -8  -9 335.069 76.8120   3
  13  -5  -6 225.428 68.8661   5
  -5  -8  -6 236.929 76.0963   3
  -5  -8  -6 161.076 48.7039   4
   5   8   3 553.858 187.344   1
   5   8   0 79045.6 1934.56   1
  13  -5   0 76437.7 1607.35   1
  13  -5   3 1425.79 303.200   1
  -8  13   3 1357.51 262.866   1
  13  -5   6 518.887 222.284   1
  13  -5   6 1118.61 151.504   6
  13  -5   9 135.335 44.4197   6
   8 -13  -9 184.259 53.7351   5
  -4  -9 -10 506.519 75.3618   5
  -4  -9  -7 1800.00 184.827   4
  -4  -9  -7 1706.23 200.127   3
   4   9   4 18737.2 1178.01   1
   4   9   1 36560.4 1383.87   1
   4   9  -2 1545.13 260.735   1
  13  -4   2 1680.96 295.956   1
   9 -13  -5 2215.06 201.737   2
  13  -4   5 2173.17 203.410   6
 -13   4  -5 2408.73 215.826   3
  13  -4   8 16543.0 575.412   6
   9 -13  -8 17602.8 574.992   5
  -3 -10  -8 1393.91 169.907   3
  -3 -10  -8 1160.02 141.137   4
   3  10   5 25324.7 1454.93   1
   3  10   2 12387.3 863.255   1
   3  10  -1-205.370 97.3920   1
  13  -3   1 298.797 114.240   1
  13  -3   4 12148.7 968.147   1
  13  -3   7 717.441 125.702   6
  10 -13  -7 684.235 110.408   5
  13  -3  10 115.876 30.0631   6
  10 -13 -10 176.109 44.0090   5
  -2 -11  -9 420.186 80.3239   3
  -2 -11  -6 319.225 84.1836   3
   2  11   6 312.783 163.576   1
  -2 -11  -6 313.666 73.1750   4
   2  11   3 80655.4 2352.04   1
   2  11   0 24311.9 1145.33   1
  13  -2   0 23470.3 927.696   1
  13  -2   3 14696.2 995.449   1
 -13   2  -6 217.087 73.4942   3
  11 -13  -6 265.848 65.7668   5
  13  -2   9 2726.56 205.936   6
  11 -13  -9 2805.78 197.784   5
  -1 -12 -10 296.677 45.1076   3
  -1 -12 -10 365.530 61.4060   5
  -1 -12  -7 282.300 71.4893   3
  -1 -12  -7 376.505 81.2904   4
   1  12   4-52.5414 62.4574   1
  12 -13   4 23.2048 7.58367   6
   1  12   1 24434.9 1215.63   1
  13  -1   2 1720.05 316.473   1
 -13   1  -5 56.5987 13.4556   3
  13  -1   5 126.726 106.079   1
  12 -13  -5 22.2022 29.4018   2
  12 -13  -8 1956.86 178.090   5
  13  -1   8 1939.71 195.056   6
   0 -13  -8 47.6925 24.6427   3
  13 -13   5 1208.61 142.863   6
   0 -13  -5 1230.39 144.924   4
   0  13   2 1480.30 310.583   1
   0  13  -1 4400.22 511.570   1
  13   0   1 4042.23 455.893   1
  13 -13  -4 46636.2 944.679   2
 -13   0  -4 47296.5 926.538   3
  13 -13  -7 2150.81 191.592   5
 -13   0  -7 2056.42 210.130   3
  13   0  10 2734.53 152.157   6
  13   1   9 7068.49 317.229   6
 -13  -1  -6 4133.99 303.287   3
 -13  -1  -6 4192.04 260.560   4
  14 -13  -3 12893.3 486.519   6
  14 -13  -3 13136.6 489.421   2
  13   1   3 13458.8 1019.47   1
  -1  14   0 2220.26 375.004   1
  14 -13   3 632.461 100.441   6
  -1  14   3 330.121 155.119   1
  14 -13   6 447.852 86.9611   6
   1 -14  -6 597.864 98.7531   4
   1 -14  -9 498.351 78.9886   3
   1 -14  -9 648.027 90.3714   5
  12   2  10 60.0180 21.1023   6
  14 -12  -7 366.992 73.1848   5
 -12  -2  -7 343.761 80.1691   3
 -12  -2  -7 433.279 81.7436   4
 -12  -2  -4 2618.46 216.876   3
  14 -12  -4 2530.55 215.739   2
  12   2   4 2537.05 463.484   1
  12   2   1 16.8832 29.3787   1
  -2  14   2 6112.70 642.120   1
  14 -12   5 19515.2 604.945   6
  -2  14   5 18777.0 1246.49   1
   2 -14  -5 19876.7 577.142   4
   2 -14  -8 812.385 120.814   3
 -11  -3  -8 574.685 104.590   3
  14 -11  -8 555.968 94.2676   5
 -11  -3  -8 501.128 84.2609   4
 -11  -3  -5 17054.6 590.612   3
  11   3   5 17552.2 1294.90   1
  11   3   2 3159.96 452.506   1
  -3  14   1 97152.1 2460.61   1
  -3  14   4 19469.5 1202.91   1
  14 -11   4 18162.0 567.528   6
   3 -14  -4 17730.8 503.964   4
   3 -14  -7 3376.34 264.196   3
  14 -11   7 3120.16 241.563   6
   3 -14 -10 12.3232 10.7684   5
 -10  -4  -6 41.4546 28.1434   3
  14 -10  -6 104.977 49.2988   5
 -10  -4  -6 14.8061 32.0221   4
  10   4   3 3101.62 468.862   1
  10   4   0 183015. 2864.78   1
  -4  14   0 190505. 3349.69   1
  -4  14   3 4345.17 533.563   1
  14 -10   6 653.467 113.245   6
   4 -14  -6 690.915 103.225   4
   4 -14  -9 322.836 70.4546   5
   9   5  10 22.6262 19.0066   6
  -9  -5 -10 0.54993 5.96758   5
  -9  -5  -7 2331.45 230.827   3
  14  -9  -7 2261.96 209.479   5
  -9  -5  -7 2382.19 207.854   4
   9   5   4 326.780 159.473   1
  -9  -5  -4 466.249 91.6059   3
   9   5   1 50931.5 1659.22   1
  -5  14   2 2962.13 413.444   1
  14  -9   5 16168.4 1219.50   1
  14  -9   5 16700.9 560.769   6
  -5  14   5 16549.4 1086.76   1
   5 -14  -5 15135.6 488.803   4
  14  -9   8 1088.30 135.354   6
   5 -14  -8 1072.74 132.163   3
  14  -8  -8 80.0213 53.9805   5
  -8  -6  -8 37.7185 23.4848   3
  -8  -6  -8-35.7164 19.1429   4
  14  -8  -5 158.136 54.6628   5
  -8  -6  -5 86.5362 44.1058   3
   8   6   2 11161.8 827.472   1
  -6  14   1 301142. 4146.41   1
   8   6  -1 292053. 3386.30   1
  -6  14   4 390.912 156.056   1
  14  -8   4 445.053 182.358   1
  14  -8   4 413.993 82.7031   6
   6 -14  -4 433.897 92.6215   2
  14  -8   7 2423.93 217.329   6
   6 -14  -7 2352.54 209.765   3
   6 -14 -10 402.319 61.3340   5
  -7  -7  -9 1287.69 145.215   3
  -7  -7  -6 67.5082 41.1656   3
  14  -7  -6 86.2043 54.9427   5
  -7  -7  -6-39.8051 53.1056   4
   7   7   3 12958.0 953.894   1
   7   7   0 79311.8 1938.89   1
  14  -7   3 48.8374 55.7767   1
  -7  14   3 318.065 134.236   1
  14  -7   6 4784.46 313.170   6
  14  -7   6 4357.72 649.976   1
   7 -14  -9 1027.43 122.809   5
  14  -7   9 1105.00 121.254   6
  -6  -8 -10 1349.80 115.290   5
  -6  -8  -7 5408.84 323.944   4
  -6  -8  -7 5463.90 351.272   3
  -6  -8  -4 2096.13 194.380   3
   6   8   4 1805.49 366.114   1
   6   8   1 19160.8 1027.38   1
  14  -6   2 929.552 225.241   1
  -8  14   2 876.026 215.658   1
   6   8  -2 729.321 155.301   1
  14  -6   5 6529.35 357.204   6
   8 -14  -5 6425.81 359.806   2
  14  -6   5 6565.22 769.898   1
  14  -6   8 82.5168 47.1202   6
   8 -14  -8 13.5050 20.2814   5
  -5  -9  -8 38.1838 34.9312   3
  -5  -9  -8-39.4367 59.4476   4
   5   9   5 34602.1 1742.16   1
  -5  -9  -5 36482.7 869.704   3
   5   9   2 5687.27 604.605   1
  14  -5   1 3187.16 379.267   1
   5   9  -1 3434.50 408.386   1
  14  -5   4 15901.0 1121.00   1
   9 -14  -4 14668.6 526.128   2
  14  -5   4 14998.6 524.356   6
  14  -5   7 12142.2 506.838   6
   9 -14  -7 11864.1 460.704   5
   9 -14 -10 3.62061 9.76035   5
  14  -5  10-21.6713 12.5206   6
  -4 -10  -9 553.679 93.2253   3
  -4 -10  -6 772.132 132.067   3
  -4 -10  -6 762.397 122.597   4
   4  10   3 46259.9 1826.47   1
  14  -4   0 75461.7 1667.59   1
   4  10   0 75630.9 2027.41   1
  14  -4   3 6632.44 667.947   1
  10 -14  -6 972.684 138.612   2
  14  -4   6 994.483 146.755   6
  10 -14  -6 952.465 126.732   5
  14  -4   9 1101.78 127.227   6
  10 -14  -9 1156.78 123.837   5
  -3 -11 -10 684.598 80.4277   5
  -3 -11  -7 3469.96 275.967   3
  -3 -11  -7 3410.89 257.081   4
   3  11   4 20684.9 1295.77   1
   3  11   1 3173.76 432.099   1
  14  -3   2 5273.05 570.591   1
  11 -14  -5 1667.65 181.798   2
  14  -3   5 1648.99 385.167   1
  14  -3   5 1639.70 176.878   6
 -14   3  -5 1785.19 189.350   3
  14  -3   8 156.311 60.6442   6
  11 -14  -8 139.236 49.0751   5
  -2 -12  -8 706.433 112.751   3
  12 -14   5 485.847 89.7893   6
   2  12   5 791.325 281.725   1
  -2 -12  -5 656.609 114.059   4
   2  12   2 7089.31 700.181   1
  14  -2   1 7352.63 604.481   1
   2  12  -1 7541.82 664.661   1
  12 -14  -4 223.873 61.2893   2
 -14   2  -4 261.880 63.4174   3
  14  -2   7 107.086 56.0925   6
  12 -14  -7 51.9429 19.2820   5
  14  -2  10 324.304 47.9599   6
  -1 -13  -9 802.215 101.881   3
  -1 -13  -6-55.9295 62.6809   3
  -1 -13  -6 39.8188 7.37560   4
  13 -14   3 34759.3 764.024   6
   1  13   3 38210.4 1718.52   1
   1  13   0 11118.7 844.807   1
  13 -14  -3 61216.5 1074.41   2
  13 -14  -3 60768.1 1072.88   6
  14  -1   3 61432.9 2140.85   1
 -14   1  -6 1039.25 151.373   3
  14  -1   9 413.905 76.0228   6
  13 -14  -9 322.185 59.8999   5
   0 -14 -10 566.021 66.0750   5
   0 -14  -7 1563.71 169.206   4
   0 -14  -7 1523.28 179.192   3
  14 -14   4 65065.1 1088.59   6
   0  14   4 69359.8 2427.65   1
   0  14   1 17819.1 1133.27   1
  14 -14  -2 20648.8 617.766   2
  14   0   2 20844.8 1193.40   1
  14 -14  -5 150.968 54.4368   2
 -14   0  -5 104.648 40.1739   3
  14   0   8-0.20865 29.1369   6
  14 -14  -8-7.37103 18.5494   5
  14   1   7 7964.91 407.542   6
 -14  -1  -7 7427.92 323.127   4
 -14  -1  -7 7770.87 407.092   3
  15 -14  -4 150.399 63.9625   2
 -14  -1  -4 97.3079 28.6294   3
  14   1   4 17.0196 39.1784   1
  15 -14  -1 11726.8 460.018   6
  15 -14  -1 11222.7 455.821   2
  14   1   1 11520.3 817.686   1
  15 -14   2 2677.59 217.410   6
  -1  15   2 3650.26 538.039   1
  15 -14   5 16507.4 565.512   6
   1 -15  -5 16726.5 540.221   4
   1 -15  -8 248.178 59.7172   3
  13   2   8 1541.73 168.561   6
  15 -13  -5 7.01424 16.9258   2
 -13  -2  -5-59.8154 33.4226   3
  13   2   5-99.1851 99.0591   1
  15 -13  -2 837.304 126.575   2
  13   2   2 321.347 147.211   1
  -2  15   1 1119.25 306.260   1
  15 -13   4 19089.4 600.773   6
  -2  15   4 19049.1 1258.82   1
   2 -15  -4 18837.6 539.945   4
  15 -13   7 2103.32 189.823   6
   2 -15  -7 2190.26 212.000   3
   2 -15 -10 600.931 64.5135   5
  12   3   9 303.693 62.2507   6
 -12  -3  -6 1272.81 164.531   3
  15 -12  -6 1278.55 146.180   5
 -12  -3  -6 1165.30 142.221   4
  15 -12  -3 6617.42 341.138   6
  15 -12  -3 7014.26 360.453   2
  -3  15   0 9606.44 814.502   1
  15 -12   3 1053.82 133.118   6
  -3  15   3 898.458 257.772   1
   3 -15  -6 4800.00 292.488   4
  15 -12   6 5106.17 314.776   6
   3 -15  -9 2052.03 149.451   3
   3 -15  -9 2309.28 171.593   5
  11   4  10 4.29106 1.52079   6
 -11  -4  -7 21.2983 13.2967   3
  15 -11  -7 114.410 48.5331   5
 -11  -4  -7 147.163 48.4095   4
 -11  -4  -4 13700.5 507.219   3
  15 -11  -4 13033.3 488.372   2
  11   4   4 14550.4 1119.34   1
  11   4   1 48464.8 1680.37   1
  -4  15   2 2834.42 431.045   1
  15 -11   5 375.682 83.7912   6
   4 -15  -5 246.321 59.4831   4
  15 -11   8 391.332 74.9467   6
   4 -15  -8 424.729 84.9017   3
 -10  -5  -8 549.180 107.134   3
 -10  -5  -8 393.327 76.9686   4
  10   5   5 1717.02 396.367   1
 -10  -5  -5 1779.08 190.976   3
  15 -10  -5 1735.25 171.566   5
  10   5   2 10001.5 820.272   1
  -5  15   1 97648.5 2541.10   1
  15 -10   4 4856.78 300.032   6
  -5  15   4 4950.86 603.789   1
   5 -15  -7 1852.18 187.390   3
  15 -10   7 1754.63 182.926   6
   5 -15 -10 210.514 41.5420   5
  -9  -6  -9 518.300 87.2323   3
  -9  -6  -6 1717.17 196.760   3
  15  -9  -6 1868.23 184.774   5
  -9  -6  -6 1535.60 165.068   4
   9   6   3-5.96110 20.7460   1
   9   6   0 9690.93 690.242   1
   6 -15  -3 1254.23 159.871   2
  -6  15   3 1133.62 279.200   1
  15  -9   3 1361.75 150.749   6
  15  -9   6 4139.60 292.323   6
  15  -9   9 222.454 50.2463   6
   6 -15  -9 291.287 62.7666   5
   8   7  10 259.506 49.1478   6
  -8  -7 -10 223.771 42.8510   5
  -8  -7  -7 23805.1 728.874   3
  -8  -7  -7 22638.3 655.403   4
   8   7   4 2523.25 451.843   1
  -8  -7  -4 2823.55 230.135   3
   8   7   1-44.8582 50.4617   1
  -7  15   2 61787.5 1963.83   1
  15  -8   5 534.572 101.907   6
  15  -8   5 529.655 219.425   1
  15  -8   8 5572.29 310.449   6
   7 -15  -8 6069.85 315.724   5
  -7  -8  -8 11872.6 491.589   3
  -7  -8  -8 12164.0 457.436   4
  -7  -8  -5 9632.52 450.885   3
   7   8   5 9575.73 954.478   1
   7   8   2 1753.72 338.182   1
  15  -7   1 74707.9 1956.80   1
   7   8  -1 76482.9 1898.91   1
  -8  15   4 3770.46 493.845   1
   8 -15  -4 3939.83 282.331   2
  15  -7   4 3998.27 562.450   1
  15  -7   4 3937.87 272.934   6
   8 -15  -7 239.149 53.6390   5
  15  -7   7 208.659 70.9488   6
   8 -15 -10 19.3543 9.02937   5
  -6  -9  -9 1856.44 166.754   3
  -6  -9  -6 1159.47 149.376   4
  -6  -9  -6 1148.33 161.837   3
   6   9   3 3665.60 534.263   1
   6   9   0 23936.8 1152.78   1
  15  -6   3 3359.92 477.335   1
  15  -6   6 45.4977 26.9340   6
   9 -15  -6 2.68052 12.5902   5
  15  -6   9 101.505 40.2863   6
   9 -15  -9 124.595 36.1696   5
  -5 -10 -10 469.300 63.7556   5
  -5 -10  -7 270.137 77.7807   3
  -5 -10  -7 255.854 75.9573   4
   5  10   4 39762.6 1841.11   1
   5  10   1 2150.19 365.141   1
   5  10  -2 7087.94 594.909   1
  15  -5   2 6630.31 634.950   1
  15  -5   5 24352.9 1544.02   1
  15  -5   5 24620.7 719.074   6
  10 -15  -5 23578.2 701.339   2
  15  -5   8 477.839 90.1891   6
  10 -15  -8 501.211 87.1686   5
  -4 -11  -8-4.73448 31.4563   3
  -4 -11  -8-60.6937 42.8769   4
   4  11   5 48967.5 2129.51   1
   4  11   2 11866.4 924.238   1
   4  11  -1 19726.6 1069.95   1
  15  -4   1 19007.2 996.447   1
  15  -4   4 120.391 48.6426   6
  11 -15  -4 6.06091 36.1090   2
  15  -4   7 6.98925 13.4987   6
  11 -15  -7 3.83939 7.90504   5
  -3 -12  -9 113.266 41.4810   3
  -3 -12  -6 1807.33 199.401   3
  -3 -12  -6 1795.08 185.035   4
   3  12   3 20987.3 1319.61   1
  12 -15   3 19437.0 563.953   6
   3  12   0 3831.26 496.200   1
  12 -15  -3 4283.46 290.414   6
  12 -15  -3 4038.18 284.102   2
  15  -3   3 3885.36 538.432   1
  15  -3   3 4049.47 267.385   6
  12 -15  -6 215.025 65.3202   2
  15  -3   6 205.230 65.1322   6
  15  -3   9 230.719 55.4617   6
  12 -15  -9 140.389 39.9476   5
  -2 -13 -10 308.970 47.5478   5
  -2 -13  -7 492.592 104.165   3
  -2 -13  -7 605.099 101.864   4
   2  13   4 5958.89 719.795   1
  13 -15   4 5420.64 309.687   6
   2  13   1 35924.8 1599.08   1
  13 -15  -2 6198.33 341.128   2
  15  -2   2 6386.04 645.332   1
  13 -15  -2 6403.42 343.537   6
  15  -2   5 428.698 202.230   1
  15  -2   5 365.931 85.1860   6
  13 -15  -5 486.114 98.5413   2
 -15   2  -5 333.851 82.3628   3
  15  -2   8 1772.68 180.251   6
  13 -15  -8 1846.76 155.114   5
  -1 -14  -8 3148.95 231.365   3
  -1 -14  -5 43914.3 891.003   4
  14 -15   5 42997.4 895.119   6
  14 -15   2 2028.08 188.623   6
   1  14   2 1639.57 352.908   1
   1  14  -1 10394.3 860.478   1
  14 -15  -1 10127.4 431.130   2
  15  -1   1 9673.84 744.623   1
  14 -15  -1 10206.9 436.528   6
  15  -1   4 66777.1 1153.11   6
  14 -15  -4 66277.2 1186.33   2
  15  -1   4 64928.1 2451.01   1
 -15   1  -4 65108.2 1126.25   3
  15  -1   7 4259.13 298.664   6
   0 -15  -9 594.075 80.2741   3
   0 -15  -9 577.234 79.1969   5
  15 -15   6 960.214 131.747   6
   0 -15  -6 977.976 133.628   4
  15 -15   3 14506.9 524.996   6
   0  15   3 14545.6 1118.32   1
   0  15   0 173.420 113.196   1
  15 -15   0 129.468 39.4913   2
  15 -15   0 44.3471 22.9251   6
 -15   0  -3 22076.3 616.856   3
  15 -15  -3 23366.2 695.196   6
  15   0   3 24599.5 1440.08   1
  15   0   3 23339.0 653.681   6
  15 -15  -3 23169.5 688.783   2
  15   0   6 279.908 78.3997   6
  15 -15  -6 253.492 66.9455   2
 -15   0  -6 113.246 18.2759   3
  15   0   9 2001.55 153.735   6
  15   1   8 1054.13 131.116   6
  16 -15  -5 142.593 39.1122   2
 -15  -1  -5 185.685 56.3042   3
  15   1   2 884.698 122.953   6
  16 -15  -2 815.148 124.776   2
  16 -15  -2 987.450 141.732   6
  15   1   2 900.137 253.263   1
  16 -15   1 3872.44 273.349   2
  -1  16   1 4474.03 613.839   1
  16 -15   1 3940.52 272.917   6
  16 -15   4 56680.5 1060.63   6
  -1  16   4 54646.3 2250.25   1
   1 -16  -4 55265.4 951.726   4
   1 -16  -7 149.174 58.7498   3
  16 -15   7 82.9445 37.1554   6
  14   2   9 922.461 104.281   6
 -14  -2  -6 5840.07 355.628   3
 -14  -2  -6 5625.55 298.377   4
 -14  -2  -3 15673.1 518.792   3
  16 -14  -3 16113.0 570.278   6
  16 -14  -3 16238.1 575.878   2
  14   2   3 15794.8 1157.29   1
  16 -14   0 212.818 63.6661   6
  16 -14   0 250.196 64.5541   2
  -2  16   3 5193.15 673.147   1
  16 -14   3 4782.37 300.721   6
  16 -14   6 4890.99 306.137   6
   2 -16  -6 4943.64 294.165   4
   2 -16  -9 6988.91 258.920   3
   2 -16  -9 7799.25 281.588   5
 -13  -3  -7 72.8130 17.6843   3
 -13  -3  -7 54.5938 28.3221   4
 -13  -3  -4 2420.67 218.133   3
  16 -13  -4 2762.15 234.711   2
  13   3   4 2538.92 515.370   1
  16 -13  -1 8198.78 384.194   6
  16 -13  -1 8910.66 412.951   2
  13   3   1 8927.05 752.145   1
  -3  16   2 569.000 234.406   1
  16 -13   2 815.771 123.673   6
  16 -13   2 838.365 124.145   2
   3 -16  -5 47185.0 884.551   4
  16 -13   5 47749.4 978.045   6
   3 -16  -8 1280.96 140.847   3
 -12  -4  -8 86.3391 30.8869   3
 -12  -4  -8 84.0545 31.7431   4
 -12  -4  -5 10576.4 472.924   3
  16 -12  -5 10227.2 441.017   2
  16 -12  -2 9378.51 409.768   6
  16 -12  -2 10249.9 445.047   2
  12   4   2 10072.8 858.595   1
  -4  16   1 25724.1 1392.58   1
  16 -12   4 8668.87 413.063   6
  -4  16   4 7451.49 789.139   1
   4 -16  -4 8045.26 342.676   4
  16 -12   7 9102.36 405.482   6
   4 -16  -7 9271.82 426.451   3
  11   5   9 198.831 53.1663   6
 -11  -5  -6 6237.62 373.127   3
 -11  -5  -6 6023.66 329.853   4
  16 -11  -3 179.471 62.2246   2
 -11  -5  -3 135.689 49.8779   3
  11   5   0 20101.8 1011.28   1
  16 -11   3 3451.61 251.533   6
  -5  16   3 3559.52 512.994   1
  16 -11   6 1805.33 188.184   6
   5 -16  -9 8041.94 303.944   5
  10   6  10-19.7001 8.93774   6
 -10  -6  -7 4396.39 310.976   3
 -10  -6  -7 4192.91 271.892   4
 -10  -6  -4 7563.63 386.679   3
  16 -10  -4 7482.89 372.853   2
  10   6   4 7743.50 832.227   1
  10   6   1 35152.1 1482.51   1
  -6  16   2 17851.5 1132.67   1
   6 -16  -2 17446.2 585.193   2
  16 -10   2 17101.6 541.314   6
  16 -10   5 5499.35 727.556   1
  16 -10   5 6857.93 375.857   6
  16 -10   8 423.607 77.3261   6
   6 -16  -8 508.552 85.1393   3
   6 -16  -8 428.322 80.5292   5
  -9  -7  -8 34.1361 3.90459   3
  -9  -7  -8-59.6004 53.5706   4
   9   7   5 9213.47 962.360   1
  -9  -7  -5 9789.43 459.211   3
   9   7   2 117.056 89.8191   1
  16  -9   4 20992.8 638.733   6
  16  -9   4 20853.0 1361.74   1
   7 -16  -4 21179.2 683.941   2
  -7  16   4 20887.4 1252.52   1
  16  -9   7 176.009 54.0735   6
   7 -16  -7 253.035 63.6709   5
  -8  -8  -9 1003.87 119.518   3
  -8  -8  -6 3991.02 298.600   3
  -8  -8  -6 3890.03 270.960   4
   8   8   3 4058.09 560.963   1
  -8  -8  -3 3705.39 254.974   3
  16  -8  -3 3687.11 256.812   2
   8   8   0 820.080 211.558   1
  -8  16   3 2408.23 402.642   1
  16  -8   3 1780.79 363.307   1
  16  -8   3 2646.70 219.237   6
   8 -16  -3 2733.11 233.689   2
  16  -8   6 2899.73 246.299   6
  16  -8   9 8.06337 18.5905   6
   8 -16  -9 25.4370 21.2418   5
   7   9  10 116.404 29.5571   6
  -7  -9 -10 128.178 29.6062   5
  -7  -9  -7 25728.8 749.181   3
  -7  -9  -7 25251.4 689.412   4
   7   9   4 9236.93 908.813   1
  -7  -9  -4 10107.1 451.584   3
   7   9   1 57441.1 1945.07   1
  16  -7   2 656.868 193.316   1
  16  -7   5 1398.83 171.380   6
   9 -16  -5 1294.76 168.450   2
  16  -7   5 1329.88 356.323   1
   9 -16  -8 3714.12 232.640   5
  16  -7   8 3566.39 247.338   6
  -6 -10  -8 695.178 116.825   3
  -6 -10  -8 634.808 96.1959   4
   6  10   5 69044.1 2576.27   1
  -6 -10  -5 70831.5 1245.31   3
   6  10   2 8528.09 789.984   1
  16  -6   1 15926.4 935.811   1
   6  10  -1 15374.4 932.148   1
  16  -6   4 67.5037 75.9359   1
  16  -6   4 85.9839 37.6183   6
  10 -16  -4 84.0602 46.6016   2
  16  -6   7 3654.56 274.956   6
  10 -16  -7 3533.46 238.451   5
  -5 -11  -9 3321.70 208.906   3
  -5 -11  -6 4107.23 303.632   3
  -5 -11  -6 4218.20 287.952   4
  11 -16   3 114.101 48.2706   6
   5  11   3 337.856 163.506   1
   5  11   0 17680.2 1064.29   1
  16  -5   3 800.050 120.060   6
  16  -5   3 744.883 237.642   1
  11 -16  -3 1001.11 142.791   2
  16  -5   6 7108.39 396.116   6
  16  -5   9 232.331 51.2105   6
  11 -16  -9 224.596 44.8674   5
  -4 -12 -10 68.3762 19.6471   5
  -4 -12  -7 526.309 102.447   3
  -4 -12  -7 510.016 91.5111   4
   4  12   4 12579.3 1056.03   1
  12 -16   4 11449.3 446.070   6
   4  12   1 11397.9 902.356   1
  16  -4   2 2004.89 182.096   6
  12 -16  -2 1894.38 192.431   2
  12 -16  -2 2094.19 202.202   6
  16  -4   2 2405.41 401.435   1
  12 -16  -5 11933.4 506.293   2
  16  -4   5 12505.6 521.411   6
  16  -4   8 248.336 68.2179   6
  12 -16  -8 203.829 57.1511   5
  -3 -13  -8 42.5453 21.6882   3
  -3 -13  -5 13032.3 490.595   4
   3  13   2 217.392 128.409   1
  13 -16   2 33.8095 34.7937   6
   3  13  -1 6455.89 663.253   1
  13 -16  -1 6974.78 361.481   6
  13 -16  -1 6865.58 356.874   2
  16  -3   4 8940.17 428.069   6
  16  -3   4 8340.19 879.463   1
  13 -16  -4 8604.75 433.989   2
  16  -3   7 775.800 123.377   6
  -2 -14  -9 205.207 49.3883   3
  -2 -14  -6 42.8249 31.2172   3
  -2 -14  -6 38.8779 22.2679   4
   2  14   3 14161.5 1100.59   1
  14 -16   3 13920.4 505.845   6
  14 -16   0 3951.77 270.441   6
  14 -16   0 4159.69 279.665   2
   2  14   0 3545.00 530.231   1
  14 -16  -3 77816.9 1294.26   6
  16  -2   3 77834.6 1215.46   6
  14 -16  -3 80627.8 1304.32   2
  16  -2   3 78304.9 2541.83   1
  14 -16  -6 1055.67 142.711   2
  16  -2   6 1118.80 152.368   6
  16  -2   9 196.366 41.2356   6
  -1 -15  -7 2701.18 229.612   3
  -1 -15  -7 2838.55 217.819   4
  15 -16   4 1770.26 182.927   6
   1  15   4 2236.96 450.441   1
  15 -16   1 3379.26 254.184   6
  15 -16   1 3453.32 253.865   2
   1  15   1 3381.52 518.294   1
  16  -1   2 18136.4 559.381   6
  15 -16  -2 18858.4 623.482   2
  15 -16  -2 19308.8 629.571   6
  16  -1   2 19662.0 1195.72   1
  15 -16  -5 8192.74 417.134   2
  16  -1   5 8689.48 434.816   6
  16  -1   8 1944.68 176.571   6
   0 -16  -8 101.026 39.9776   3
  16 -16   5 46703.7 953.555   6
   0 -16  -5 47634.0 918.892   4
  16 -16   2 4627.27 303.238   6
  16 -16   2 4307.12 285.530   2
   0  16   2 4067.80 592.967   1
  16 -16  -1 31476.5 803.469   2
  16 -16  -1 32630.0 813.785   6
  16   0   4 26238.2 733.937   6
  16 -16  -4 25561.3 754.006   2
 -16   0  -4 25536.9 705.852   3
  16   0   7 4922.68 306.610   6
  16   1   9 145.890 35.5212   6
  16   1   6 1085.26 149.970   6
  17 -16  -6 1040.90 134.253   2
  16   1   3 3900.23 570.978   1
  17 -16  -3 4242.01 304.388   6
  16   1   3 3805.63 267.729   6
  17 -16  -3 3891.98 293.268   2
  17 -16   0 4414.94 298.887   6
  -1  17   0 4418.65 613.019   1
  17 -16   0 4339.55 298.684   2
  17 -16   3 667.010 111.667   6
  -1  17   3 422.248 197.129   1
  17 -16   6 2192.78 197.447   6
   1 -17  -6 2422.56 198.631   4
   1 -17  -9 36.9486 18.7783   3
   1 -17  -9-22.1354 15.3054   5
  15   2   7 116.476 41.8218   6
 -15  -2  -7 77.5152 24.3182   4
 -15  -2  -4 3128.50 242.122   3
  17 -15  -4 3016.13 255.044   2
  17 -15  -1 1487.45 177.544   2
  17 -15  -1 1456.88 171.907   6
  17 -15   2 2565.88 226.024   6
  -2  17   2 2338.09 434.170   1
  17 -15   2 2335.00 213.401   2
  17 -15   5 11284.0 478.430   6
   2 -17  -5 11030.2 428.750   4
   2 -17  -8 478.747 80.7083   3
  14   3   8 30.8144 30.4621   6
 -14  -3  -5 3938.12 286.088   3
  17 -14  -5 3509.33 265.705   2
  17 -14  -2 71.6900 33.4071   6
  14   3   2 142.090 101.854   1
  17 -14  -2 40.3228 16.4891   2
  17 -14   1 1262.34 151.085   6
  -3  17   1 1275.14 265.640   1
  17 -14   1 1208.44 153.022   2
  17 -14   4 17285.2 595.819   6
  -3  17   4 16801.3 1240.90   1
   3 -17  -4 17064.4 511.014   4
   3 -17  -7 7972.31 387.913   3
  17 -14   7 7777.04 356.350   6
  13   4   9 159.070 42.1423   6
 -13  -4  -6 1534.21 177.278   3
 -13  -4  -6 1621.46 164.340   4
 -13  -4  -3 14716.2 508.714   3
  17 -13  -3 15003.3 541.168   6
  17 -13  -3 15674.8 566.398   2
  13   4   3 16282.1 1159.03   1
  17 -13   0 6225.72 340.492   6
  17 -13   0 5845.62 338.895   2
  17 -13   3 2326.95 212.904   6
  -4  17   3 2202.42 422.353   1
  17 -13   3 2486.97 214.773   2
  17 -13   6 1700.77 182.510   6
   4 -17  -9 4107.98 177.302   3
   4 -17  -9 5287.13 220.346   5
 -12  -5  -7 1237.18 156.109   3
 -12  -5  -7 1200.06 138.494   4
 -12  -5  -4 39144.2 884.478   3
  17 -12  -4 39218.6 886.891   2
  12   5   4 37408.5 1891.49   1
  12   5   1 5067.95 576.815   1
  17 -12  -1 5325.33 306.618   6
  17 -12  -1 5622.07 333.397   2
  -5  17   2 4914.82 636.611   1
  17 -12   2 5658.86 324.516   6
  17 -12   2 5566.47 324.095   2
   5 -17  -5 221.615 58.0661   4
  17 -12   5 371.704 87.9066   6
  17 -12   8 315.590 62.1725   6
   5 -17  -8 373.332 75.0731   3
   5 -17  -8 436.467 75.2572   5
 -11  -6  -8 7555.98 362.630   3
 -11  -6  -8 7565.54 321.213   4
 -11  -6  -5 55150.3 1090.56   3
  11   6   2 2705.26 444.531   1
  17 -11  -2 2645.64 214.923   6
  17 -11  -2 2811.95 235.456   2
  -6  17   1 232.975 131.778   1
  17 -11   1 101.009 43.7086   6
   6 -17  -1 151.049 54.5308   2
  17 -11   4 3429.00 263.583   6
  17 -11   4 2855.22 510.999   1
  -6  17   4 3392.59 541.944   1
   6 -17  -7-42.9935 29.2078   3
  17 -11   7 26.6884 24.8842   6
  10   7   9 519.591 77.8765   6
 -10  -7  -6 25353.5 747.568   3
 -10  -7  -6 25062.7 686.179   4
  17 -10  -3 58.6019 33.4643   2
 -10  -7  -3-11.4400 13.6775   3
  10   7   0-241.678 116.479   1
  -7  17   3 22349.3 1324.97   1
  17 -10   3 23112.3 665.777   6
  17 -10   3 21488.0 1322.00   1
   7 -17  -3 22890.6 709.524   2
  17 -10   6 507.256 97.9845   6
  17 -10   9 2936.57 163.538   6
   7 -17  -9 3223.79 173.270   5
  -9  -8  -7 44284.3 972.614   3
  -9  -8  -7 43278.8 882.016   4
  -9  -8  -4 1552.16 177.529   3
  17  -9  -4 1434.57 163.924   2
   9   8   1 2998.92 462.609   1
   8 -17  -2 11556.4 487.719   2
  17  -9   2 11331.9 453.789   6
  17  -9   2 11177.5 894.050   1
  17  -9   5 11255.4 488.941   6
  17  -9   8 533.487 90.3814   6
   8 -17  -8 545.721 85.1700   5
  -8  -9  -8 7701.43 366.854   3
  -8  -9  -8 7009.77 325.600   4
  -8  -9  -5 10999.2 495.223   3
   8   9   2 675.271 225.246   1
   9 -17  -1 39543.8 861.981   6
  17  -8   1 39467.3 1509.14   1
   9 -17  -1 40438.1 886.944   2
   9 -17  -4 59422.0 1161.03   2
  17  -8   4 60298.0 2362.26   1
  17  -8   4 60479.9 1110.88   6
   9 -17  -7 27.2748 19.0477   3
   9 -17  -7 132.574 35.2158   5
  17  -8   7 163.701 50.5406   6
  -7 -10  -9 654.417 89.0510   3
  -7 -10  -6 9870.05 474.050   3
  -7 -10  -6 10004.2 439.321   4
  17  -7  -3 177.364 51.5067   2
   7  10   3 103.469 92.9763   1
   7  10   0 10517.6 828.295   1
  17  -7   3 41182.3 886.869   6
  17  -7   3 39197.9 1782.75   1
  10 -17  -3 41935.8 949.147   2
  17  -7   6 1218.88 161.903   6
  17  -7   9 278.736 53.7026   6
  10 -17  -9 288.635 47.8470   5
  -6 -11  -7 9942.99 455.332   3
  -6 -11  -7 10264.5 431.267   4
   6  11   4 28186.7 1624.92   1
  -6 -11  -4 28834.6 777.055   3
  11 -17   1 20248.5 600.244   6
   6  11   1 22417.0 1288.35   1
  11 -17  -2 33.2045 25.4680   2
  11 -17  -2 77.1769 48.7160   6
  17  -6   2 116.262 45.0997   6
  17  -6   5 15487.0 583.776   6
  11 -17  -5 14822.1 577.430   2
  17  -6   8 9.36579 8.94769   6
  -5 -12  -8 149.008 50.9672   3
  -5 -12  -5 17595.7 630.472   3
  12 -17   2 1155.31 139.519   6
   5  12   2 800.865 252.193   1
  12 -17  -1 5417.98 322.705   6
  17  -5   1 4942.57 283.705   6
  12 -17  -1 5464.07 328.302   2
   5  12  -1 5846.30 636.175   1
  17  -5   4 7185.88 385.581   6
  17  -5   4 7498.94 826.662   1
  12 -17  -4 6732.34 385.063   2
  17  -5   7 778.323 127.467   6
  -4 -13  -9 11.9259 13.6790   3
  -4 -13  -6 2730.92 244.182   3
  -4 -13  -6 2920.54 234.369   4
   4  13   3 1222.99 326.169   1
  13 -17   3 1401.16 158.380   6
  13 -17   0 24695.0 690.792   6
  13 -17   0 24951.6 693.344   2
   4  13   0 25188.1 1375.09   1
  17  -4   3 26773.2 723.295   6
  13 -17  -3 27196.5 775.497   2
  17  -4   3 25039.0 1431.90   1
  17  -4   6 7490.95 407.570   6
  13 -17  -6 6657.94 368.599   2
  17  -4   9 23.4630 14.0728   6
  -3 -14  -7 202.547 59.7529   3
  -3 -14  -7 254.809 63.5428   4
  14 -17   4 512.765 102.673   6
  14 -17   1 1554.24 168.295   2
  14 -17   1 1557.04 171.823   6
  14 -17  -2 4803.70 318.107   6
  17  -3   2 4250.78 272.432   6
  14 -17  -2 4395.89 304.924   2
  17  -3   2 4597.11 562.167   1
  17  -3   5 1148.39 158.132   6
  14 -17  -5 1084.20 156.210   2
  17  -3   8 152.919 48.1110   6
  -2 -15  -8 320.819 70.6504   3
  15 -17   5 7971.36 386.561   6
  -2 -15  -5 9212.39 408.162   4
  15 -17   2 1151.72 146.382   6
  15 -17   2 977.124 134.908   2
   2  15   2 1147.23 315.926   1
   2  15  -1 9197.95 854.993   1
  15 -17  -1 9661.78 447.297   6
  15 -17  -1 9587.92 443.701   2
  17  -2   4 43303.2 955.266   6
  15 -17  -4 42389.4 984.151   2
  17  -2   7 582.987 103.513   6
  -1 -16  -9 2496.49 140.719   3
  -1 -16  -9 2661.43 143.296   5
  -1 -16  -6 258.962 63.0695   3
  16 -17   6 285.633 66.4749   6
  -1 -16  -6 305.097 68.2122   4
  16 -17   3 924.459 135.887   6
   1  16   3 1090.56 293.020   1
   1  16   0 3101.96 508.020   1
  16 -17   0 2821.05 238.767   2
  16 -17   0 2488.47 227.654   6
  16 -17  -3 59871.4 1166.30   6
  17  -1   3 58783.5 1070.53   6
  16 -17  -3 60337.7 1168.88   2
  17  -1   3 58717.2 2279.67   1
  16 -17  -6 1110.28 138.500   2
  17  -1   6 1157.07 153.540   6
  17  -1   9 247.724 46.0803   6
   0 -17  -7 1313.98 151.172   3
  17 -17   4 1520.55 170.536   6
   0 -17  -4 1574.51 158.882   4
  17 -17   1 118.534 31.1962   2
  17 -17   1 153.270 50.3893   6
   0  17   1 241.278 147.456   1
  17 -17  -2 3605.31 285.225   2
  17 -17  -2 3773.89 288.153   6
  17   0   5 8105.67 411.972   6
  17 -17  -5 8042.19 410.875   2
  17   0   8 44.7791 22.7161   6
  17   1   7 69.5635 25.6309   6
  17   1   4 3318.97 257.310   6
  18 -17  -4 3216.19 269.587   2
  18 -17  -1 3151.87 262.096   6
  18 -17  -1 3308.35 269.792   2
  18 -17   2 1108.12 144.793   2
  18 -17   2 1092.40 151.110   6
  18 -17   5 1723.92 183.374   6
   1 -18  -5 1603.01 157.415   4
   1 -18  -8 337.794 62.5618   3
  16   2   8 276.727 59.8035   6
  16   2   5 5718.09 345.265   6
  18 -16  -5 5365.76 332.282   2
 -16  -2  -5 5522.65 329.793   3
  18 -16  -2-13.1364 41.4804   2
  18 -16  -2 57.3082 40.8282   6
  18 -16   1 163.856 54.0392   6
  18 -16   1 157.061 44.9390   2
  18 -16   4 14176.4 543.825   6
   2 -18  -4 13825.4 463.628   4
  18 -16   7 963.083 115.514   6
   2 -18  -7 924.072 125.322   3
  15   3   9 718.968 78.0899   6
  15   3   6 4321.09 294.513   6
 -15  -3  -6 3996.89 245.798   4
 -15  -3  -6 4053.65 285.019   3
  18 -15  -3 10816.2 481.519   6
  15   3   3 10303.7 431.589   6
  18 -15  -3 10549.7 481.762   2
  15   3   3 9012.20 899.675   1
  18 -15   0 18.2360 15.5112   2
  18 -15   0 3.25376 15.1321   6
  18 -15   3 4941.50 319.658   6
  18 -15   3 5014.55 309.857   2
  18 -15   6 687.760 111.342   6
  14   4   7 1001.28 136.430   6
 -14  -4  -7 848.270 108.107   4
 -14  -4  -7 900.273 124.996   3
 -14  -4  -4 11476.1 472.001   3
  18 -14  -4 11770.3 500.464   2
  18 -14  -1 4056.82 283.783   6
  18 -14  -1 4060.01 295.496   2
  -4  18   2 8091.96 848.045   1
  18 -14   2 7997.13 404.336   2
  18 -14   2 7760.09 400.969   6
  18 -14   5 7820.76 401.127   6
   4 -18  -5 7369.51 336.572   4
   4 -18  -8 1328.73 130.732   3
   4 -18  -8 1227.97 114.594   5
  18 -14   8 1063.03 103.894   6
  13   5   8 399.929 75.7223   6
 -13  -5  -5 972.411 144.379   3
  18 -13  -5 953.832 133.919   2
  13   5   2 7711.95 782.098   1
  18 -13  -2 7675.96 403.790   2
  18 -13  -2 7381.51 380.134   6
  18 -13   1 2113.72 200.227   6
  -5  18   1 1929.11 401.224   1
  18 -13   1 2268.05 212.793   2
  18 -13   4 1205.25 160.058   6
  18 -13   7 3171.82 229.640   6
   5 -18  -7 2995.77 229.891   3
  12   6   9 173.141 40.1548   6
 -12  -6  -6 24793.7 723.193   3
 -12  -6  -6 23434.2 644.866   4
  18 -12  -3 586.178 110.321   2
  18 -12  -3 557.399 103.255   6
 -12  -6  -3 565.176 102.855   3
  18 -12   0 475.436 94.6057   2
  18 -12   0 360.038 79.7824   6
  -6  18   3 4964.84 643.368   1
  18 -12   3 5482.81 334.373   6
  18 -12   3 5214.93 321.782   2
  18 -12   6 39.2681 23.6017   6
   6 -18  -9 4677.91 177.554   5
 -11  -7  -7 19658.6 619.290   3
 -11  -7  -7 18602.2 547.430   4
 -11  -7  -4 3479.01 266.319   3
  18 -11  -4 3485.13 261.895   2
  18 -11  -1 1745.76 175.030   6
  11   7   1 2366.30 399.807   1
  18 -11  -1 1825.92 192.461   2
  18 -11   2 138.466 43.0791   6
   7 -18  -2 132.494 55.7800   2
  18 -11   5 2853.50 244.334   6
   7 -18  -8 275.864 52.5312   3
  18 -11   8 311.827 63.0509   6
   7 -18  -8 472.134 73.1821   5
 -10  -8  -8 178.553 48.5196   3
 -10  -8  -8 160.213 35.1584   4
 -10  -8  -5 17239.8 611.751   3
  10   8   2 1140.83 298.430   1
  18 -10  -2 926.907 133.057   2
  18 -10   1 6835.87 353.124   6
   8 -18  -1 7005.49 380.317   2
  18 -10   4 16934.6 1278.13   1
  18 -10   4 18102.5 619.735   6
   8 -18  -7 193.638 49.6544   3
  18 -10   7 221.768 62.8899   6
   8 -18  -7 256.581 58.3909   5
  -9  -9  -9 836.966 94.5179   3
  -9  -9  -6 19941.0 658.702   3
  -9  -9  -6 19463.2 604.544   4
  -9  -9  -3 1231.81 150.377   3
   9   9   3 1468.09 357.848   1
  18  -9  -3 1195.43 158.289   2
  18  -9   0 6253.39 327.367   6
   9   9   0 5858.73 617.825   1
   9 -18   0 5900.29 331.132   6
   9 -18   0 6145.29 343.493   2
  18  -9   3 74267.0 1221.76   6
   9 -18  -3 75181.3 1308.16   2
  18  -9   3 72600.6 2479.45   1
  18  -9   6 848.160 131.962   6
  18  -9   9 200.330 42.3049   6
  -8 -10  -7 18266.8 606.514   3
  -8 -10  -7 18735.0 569.138   4
  -8 -10  -4 496.509 99.8776   3
  18  -8  -4 373.121 87.0727   2
   8  10   1 7120.31 733.824   1
  10 -18   1 6828.59 353.069   2
  10 -18   1 6830.06 347.384   6
  18  -8   2 17644.7 575.325   6
  18  -8   2 16757.5 1102.44   1
  10 -18  -2 17965.8 619.901   2
  18  -8   5 4981.91 327.530   6
  18  -8   8 2.33828 11.9125   6
  -7 -11  -8 98.5631 34.8236   3
  -7 -11  -8 55.5169 18.5410   4
  -7 -11  -5 15065.4 580.845   3
   7  11   2 667.479 236.037   1
  11 -18   2 226.749 58.6039   6
  11 -18  -1 2534.46 229.635   6
  18  -7   1 2719.03 218.259   6
  11 -18  -1 2611.66 233.871   2
  18  -7   4 31631.4 817.348   6
  11 -18  -4 31484.1 852.485   2
  18  -7   4 30424.0 1722.18   1
  18  -7   7 55.1811 25.2203   6
  -6 -12  -9 25.1210 21.2294   3
  -6 -12  -6 1326.59 170.115   3
  -6 -12  -6 1477.28 167.739   4
   6  12   3 667.689 246.908   1
  12 -18   3 554.451 104.172   6
  18  -6  -3 558.037 101.427   2
  12 -18   0 19632.6 622.962   6
  12 -18   0 20195.0 635.667   2
   6  12   0 19316.2 1206.29   1
  12 -18  -3 4549.13 320.710   2
  18  -6   3 4177.26 287.474   6
  18  -6   3 4665.29 626.471   1
  18  -6   6 8270.62 418.958   6
  18  -6   9 622.227 75.2814   6
  -5 -13  -7 442.448 93.5453   3
  -5 -13  -7 473.209 84.1365   4
  13 -18   1 11759.2 478.197   6
  13 -18   1 11118.3 464.767   2
   5  13   1 10809.4 944.595   1
  18  -5   2 1100.60 135.397   6
  13 -18  -2 1377.26 170.595   2
  13 -18  -2 1288.41 169.765   6
  18  -5   5 738.082 123.741   6
  13 -18  -5 527.362 103.577   2
  18  -5   8 1858.43 165.853   6
  -4 -14  -8 218.700 56.1977   3
  -4 -14  -5 1310.44 168.786   3
  -4 -14  -5 1326.04 161.931   4
  14 -18   2 2662.19 226.917   6
   4  14   2 3268.08 534.973   1
  14 -18  -1 35.6128 12.6425   6
  18  -4   1 35.4108 7.90571   6
  18  -4   4 6365.58 366.759   6
  14 -18  -4 6193.84 379.317   2
  18  -4   7 3397.00 247.797   6
  -3 -15  -9 3268.12 161.881   3
  -3 -15  -9 3327.02 159.916   5
  -3 -15  -6-38.9889 48.7031   3
  -3 -15  -6-8.46665 18.2205   4
  15 -18   3 243.818 70.4300   6
  15 -18   0 578.666 109.528   6
  15 -18   0 717.221 121.263   2
   3  15   0 392.246 180.137   1
  18  -3   3 9958.83 443.498   6
  15 -18  -3 9786.34 478.813   2
  15 -18  -6-25.1883 17.3152   2
  18  -3   6 12.3360 20.8889   6
  18  -3   9 120.284 30.3899   6
  -2 -16  -7 3722.74 255.117   3
  -2 -16  -7 3533.82 224.784   4
  16 -18   4 51.3590 37.0200   6
  16 -18   1 937.471 140.251   6
   2  16   1 805.033 308.651   1
  16 -18   1 1373.25 165.146   2
  18  -2   2 900.462 125.538   6
  16 -18  -2 774.235 128.620   6
  16 -18  -2 850.383 139.823   2
  18  -2   5 191.606 59.3884   6
  16 -18  -5 201.580 67.6668   2
  18  -2   8 21.0118 21.1585   6
  -1 -17  -8 1742.71 144.055   3
  -1 -17  -5 2231.29 193.145   4
  17 -18   5 2240.70 205.028   6
  17 -18   2 5489.90 343.488   6
  17 -18   2 5649.73 332.121   2
  17 -18  -1 20324.2 673.673   2
  17 -18  -1 20816.2 686.068   6
  18  -1   4 16335.2 576.000   6
  17 -18  -4 16069.0 608.352   2
  18  -1   7 699.066 108.877   6
  18 -18   6 565.396 93.0024   6
   0 -18  -6 707.996 112.566   3
   0 -18  -6 621.257 93.1351   4
  18 -18   3 12.6251 28.1747   6
  18 -18   0 825.013 132.554   6
  18 -18   0 1005.00 147.817   2
  18 -18  -3 16208.9 614.174   6
  18   0   3 15544.7 538.034   6
  18 -18  -3 16357.0 613.688   2
  18   0   6 5861.29 328.648   6
  18 -18  -6 5310.23 291.822   2
  18   1   8 27.9768 19.5917   6
  18   1   5 2574.72 217.326   6
  19 -18  -5 2376.22 212.321   2
  19 -18  -2 394.954 97.6863   2
  19 -18  -2 277.622 78.3677   6
  19 -18   1 204.846 70.2702   2
  19 -18   1 346.943 84.2275   6
  19 -18   4 19.1244 20.5400   6
   1 -19  -4 0.65945 5.87932   4
   1 -19  -7 26.6274 19.8249   3
  17   2   6 10779.9 437.687   6
  19 -17  -6 9816.89 383.902   2
 -17  -2  -6 9596.58 339.305   4
  19 -17  -3 9513.06 460.224   6
  17   2   3 9130.35 403.140   6
  19 -17  -3 9488.85 467.409   2
  19 -17   0 401.007 91.2278   2
  19 -17   0 526.478 111.620   6
  19 -17   3 6338.33 368.503   6
   2 -19  -6 175.379 51.5520   3
  19 -17   6 176.215 51.4102   6
  16   3   7 82.3449 31.4150   6
 -16  -3  -7 43.5049 16.5522   4
  16   3   4 15985.0 557.328   6
  19 -16  -4 15746.4 589.589   2
 -16  -3  -4 15915.9 541.468   3
  19 -16  -1 2305.61 230.175   2
  19 -16  -1 2298.17 221.126   6
  19 -16   2 2668.55 238.608   6
  19 -16   2 2399.87 222.178   2
  19 -16   5 1997.58 199.457   6
   3 -19  -5 1985.31 168.170   4
   3 -19  -8 994.297 102.208   3
   3 -19  -8 896.662 82.4489   5
  15   4   8-58.9212 35.5314   6
 -15  -4  -5 11616.8 475.879   3
  15   4   5 11788.7 482.602   6
  19 -15  -5 11840.2 483.923   2
  19 -15  -2 9830.86 456.369   6
  19 -15  -2 10049.8 477.943   2
  19 -15   1 436.553 97.2795   2
  19 -15   1 516.418 105.284   6
  19 -15   4 8546.29 427.221   6
  19 -15   7 722.636 103.768   6
   4 -19  -7 743.556 107.845   3
  14   5   9-0.08835 1.40897   6
 -14  -5  -6 4434.87 293.723   3
 -14  -5  -6 4083.25 253.236   4
  19 -14  -3 50270.8 1010.53   6
  19 -14  -3 52550.0 1072.54   2
  19 -14   0 210.223 65.5095   2
  19 -14   0 107.269 44.9472   6
  19 -14   3 43494.9 964.958   6
  19 -14   3 42545.5 931.121   2
  19 -14   6 89.4439 40.3684   6
 -13  -6  -7 2756.50 218.429   3
 -13  -6  -7 2648.68 191.387   4
 -13  -6  -4 53173.8 1027.34   3
  19 -13  -4 53034.8 1051.90   2
  19 -13  -1 2144.82 204.861   6
  19 -13  -1 2307.40 226.617   2
  19 -13   2 13778.6 536.161   6
  19 -13   2 14352.6 546.488   2
  19 -13   5 1419.43 170.941   6
   6 -19  -8 158.542 42.3720   3
  19 -13   8 162.488 42.3491   6
   6 -19  -8 141.454 33.7074   5
  12   7   8 2225.27 175.832   6
 -12  -7  -8 2112.13 171.582   3
 -12  -7  -5 18282.9 619.809   3
  19 -12  -5 17888.8 573.061   2
  19 -12  -2 5018.72 309.555   6
  12   7   2 4449.80 597.652   1
  19 -12  -2 5259.32 340.212   2
  19 -12   1 60212.7 1097.01   6
  19 -12   1 60917.0 1130.48   2
  19 -12   4 28728.9 785.352   6
  19 -12   7 2153.67 187.109   6
   7 -19  -7 1995.63 177.489   3
  11   8   9-6.97043 11.5984   6
 -11  -8  -6 3548.09 269.301   3
 -11  -8  -6 3600.04 251.306   4
 -11  -8  -3 184.610 51.8296   3
  19 -11  -3 152.373 51.5359   2
   8 -19   0 656.342 119.990   2
  19 -11   0 669.295 108.436   6
  19 -11   3 3514.63 271.543   6
  19 -11   3 2562.20 471.469   1
  19 -11   6 3922.90 278.254   6
 -10  -9  -7 6645.40 349.893   3
 -10  -9  -7 6200.84 311.785   4
 -10  -9  -4 82.7936 36.5772   3
  19 -10  -4 75.9101 44.5059   2
   9 -19   1 1480.70 165.811   6
  19 -10  -1 1877.08 180.286   6
   9 -19   1 1762.97 179.813   2
  19 -10   2 35408.1 839.951   6
   9 -19  -2 34750.5 896.634   2
  19 -10   5 2914.33 246.184   6
  19 -10   8 73.2303 31.1225   6
  -9 -10  -8 2517.62 188.793   3
  -9 -10  -8 2357.57 168.972   4
  -9 -10  -5 231.698 73.9539   3
   9  10   2-492.174 205.781   1
  19  -9  -2-10.6296 33.7354   2
  10 -19  -1 26309.2 752.310   2
  19  -9   1 25722.3 692.906   6
  19  -9   4 6021.26 361.421   6
  10 -19  -4 6292.43 391.608   2
  10 -19  -7 145.834 34.3481   3
  19  -9   7 275.565 64.0145   6
  -8 -11  -9 0.10297 13.2063   3
  -8 -11  -6 1450.42 175.620   3
  -8 -11  -6 1629.17 171.148   4
  19  -8  -3 1.18450 38.5918   2
  -8 -11  -3-27.4936 49.8876   3
   8  11   3 13.1880 35.0545   1
  11 -19   0 88.6512 50.5784   6
  11 -19   0 436.097 90.0539   2
   8  11   0 442.109 178.691   1
  11 -19  -3 91267.2 1463.46   2
  19  -8   3 90803.1 1372.46   6
  19  -8   6 1016.84 145.882   6
  19  -8   9-10.1401 15.9237   6
  -7 -12  -7 2699.36 221.637   3
  -7 -12  -7 2799.03 210.371   4
  -7 -12  -4 76.6833 38.6951   3
  12 -19   1 15248.7 545.053   6
  12 -19   1 15590.8 555.859   2
   7  12   1 15919.7 1155.74   1
  19  -7   2 5960.88 341.622   6
  12 -19  -2 6109.12 374.866   2
  12 -19  -5 281.164 80.3221   2
  19  -7   5 346.354 86.6984   6
  19  -7   8 349.072 67.3291   6
  -6 -13  -8 1697.20 153.498   3
  -6 -13  -5 25945.0 756.746   3
  13 -19   2 21091.0 640.957   6
   6  13   2 21473.4 1408.94   1
  13 -19  -1 1788.08 198.194   6
  19  -6   1 1647.99 169.880   6
  13 -19  -1 1823.58 199.715   2
  19  -6   4 868.744 134.764   6
  13 -19  -4 682.112 127.166   2
  19  -6   7 1224.58 145.092   6
  -5 -14  -9 1956.57 121.667   3
  -5 -14  -6 716.340 119.486   3
  -5 -14  -6 864.456 122.601   4
  14 -19   3 11674.7 479.920   6
  14 -19   0 3287.31 263.878   6
  14 -19   0 3332.91 266.687   2
   5  14   0 3789.14 554.996   1
  19  -5   3-15.3905 41.1226   6
  14 -19  -3 76.0677 60.5737   2
  19  -5   6 3028.13 248.795   6
  19  -5   9 3779.39 163.572   6
  -4 -15  -7 284.574 66.8673   3
  -4 -15  -7 200.581 48.2725   4
  15 -19   4 612.497 105.585   6
  15 -19   1 4823.90 318.702   6
  15 -19   1 4618.28 311.286   2
   4  15   1 3874.31 576.289   1
  19  -4   2 2905.06 229.884   6
  15 -19  -2 3203.98 276.745   2
  15 -19  -2 3089.39 269.171   6
  19  -4   5 11217.6 485.866   6
  15 -19  -5 10906.7 487.325   2
  19  -4   8 3072.74 193.131   6
  -3 -16  -8 412.796 69.0828   3
  -3 -16  -5 1835.95 198.936   3
  16 -19   5 1905.41 179.014   6
  -3 -16  -5 2040.63 188.473   4
  16 -19   2 657.721 110.958   2
  16 -19   2 684.561 119.570   6
  16 -19  -1 925.623 142.414   6
  16 -19  -1 905.230 144.550   2
  19  -3   4 3038.50 247.073   6
  16 -19  -4 3031.34 262.462   2
  19  -3   7 344.170 73.8380   6
  -2 -17  -6 3950.10 273.111   3
  -2 -17  -6 3762.69 235.354   4
  17 -19   3 7963.91 405.867   6
  17 -19   0 603.912 120.678   2
  17 -19   0 567.979 114.478   6
  19  -2   3 7944.56 389.232   6
  17 -19  -3 8605.57 450.360   2
  17 -19  -6 138.549 49.6887   2
  19  -2   6 186.249 62.7183   6
  -1 -18  -7 3980.34 238.803   3
  18 -19   4 2036.45 195.570   6
  -1 -18  -4 1916.15 172.193   4
  18 -19   1 11876.1 515.630   6
  18 -19   1 12101.1 506.912   2
  18 -19  -2 6562.55 393.558   6
  18 -19  -2 6260.75 378.978   2
  19  -1   5 1266.02 153.530   6
  18 -19  -5 1196.20 151.957   2
  19  -1   8 28.6028 4.80258   6
   0 -19  -8 1253.96 101.208   3
  19 -19   5 2697.87 214.524   6
   0 -19  -5 2827.52 195.713   4
  19 -19   2 4661.03 306.156   2
  19 -19   2 4492.16 316.556   6
  19 -19  -1 1207.32 164.912   6
  19 -19  -1 1118.49 159.302   2
  19   0   4 723.084 115.044   6
  19 -19  -4 753.484 123.535   2
  19   0   7 36.8768 24.1246   6
  19   1   6 8063.82 338.939   6
  20 -19  -6 7590.41 311.737   2
  20 -19  -3 1472.98 181.105   2
  20 -19   0 4904.21 334.137   6
  20 -19   0 4518.38 317.802   2
  20 -19   3 296.393 77.6400   6
   1 -20  -6 8.38116 16.4196   3
  20 -19   6 24.6213 16.1371   6
  18   2   7 72.3672 30.7308   6
  20 -18  -4-1.69520 31.8490   2
  18   2   4-43.2441 30.5091   6
  20 -18  -1 91.9745 53.4060   2
  20 -18  -1 26.5915 37.4360   6
  20 -18   2 6237.42 370.948   6
  20 -18   2 5899.58 346.427   2
  20 -18   5 2723.85 218.918   6
   2 -20  -8 425.616 57.2233   3
  17   3   8 950.144 92.6553   6
  17   3   5 1458.91 160.312   6
  20 -17  -5 1474.00 162.861   2
  20 -17  -2 13188.6 541.665   6
  20 -17  -2 13298.2 552.730   2
  20 -17   1 667.890 113.513   2
  20 -17   1 608.830 114.797   6
  20 -17   4 592.090 108.446   6
   3 -20  -7 92.5195 39.6992   3
  20 -17   7 75.5610 24.2759   6
  16   4   6 1435.72 156.081   6
 -16  -4  -6 1366.94 133.069   4
  20 -16  -3 735.529 124.675   6
  20 -16  -3 851.108 140.303   2
  20 -16   0-12.8856 33.2217   2
  20 -16   0-18.4346 33.0023   6
  20 -16   3 7566.75 404.726   6
  20 -16   3 7574.64 382.804   2
  20 -16   6 650.461 101.963   6
  15   5   7 65.4615 40.7154   6
 -15  -5  -7 17.4815 7.27175   4
 -15  -5  -4 25360.3 677.411   3
  15   5   4 25163.2 679.036   6
  20 -15  -4 25156.9 733.451   2
  20 -15  -1 845.835 138.409   6
  20 -15  -1 944.101 147.782   2
  20 -15   2 35705.3 887.290   6
  20 -15   2 36018.2 877.248   2
  20 -15   5 287.533 75.4329   6
   5 -20  -8 73.4786 20.7812   3
  14   6   8-48.0727 26.3415   6
 -14  -6  -5 27220.3 717.402   3
  20 -14  -5 26286.3 701.536   2
  20 -14  -2 577.531 111.636   6
  20 -14  -2 509.370 106.964   2
  20 -14   1 28105.1 771.353   6
  20 -14   1 28066.4 789.214   2
  20 -14   4 20705.4 669.306   6
   6 -20  -7-3.95980 20.1547   3
  20 -14   7 58.0497 30.7746   6
 -13  -7  -6 6075.15 333.319   3
 -13  -7  -6 5881.33 305.587   4
  20 -13  -3 2649.63 243.681   2
  20 -13   0 1334.92 163.091   6
  20 -13   0 1491.70 178.662   2
  20 -13   3 292.454 83.2838   2
  20 -13   3 269.076 69.4633   6
  20 -13   6 748.333 116.401   6
 -12  -8  -7 2867.44 217.032   3
 -12  -8  -7 2706.30 191.523   4
 -12  -8  -4 12795.9 502.127   3
  20 -12  -4 12899.1 511.814   2
  20 -12  -1 836.515 123.346   6
  20 -12  -1 932.209 146.011   2
  20 -12   2 37838.0 891.264   6
  20 -12   2 38056.5 909.918   2
  20 -12   5 5768.63 344.284   6
  20 -12   8 20.9135 14.2160   6
 -11  -9  -8 47.1952 30.1565   3
 -11  -9  -5 10126.2 456.062   3
  20 -11  -2 261.440 74.5223   2
  11   9   2 931.580 284.665   1
  20 -11   1 19281.8 622.814   6
   9 -20  -1 19056.5 659.677   2
  20 -11   4 52112.3 1058.45   6
  20 -11   4 51002.3 991.727   2
   9 -20  -7 424.170 74.8462   3
  20 -11   7 462.239 81.7330   6
  10  10   9 128.671 30.8404   6
 -10 -10  -6 3546.26 263.847   3
 -10 -10  -6 3462.68 243.617   4
 -10 -10  -3 826.816 121.174   3
  20 -10  -3 608.683 109.409   2
  20 -10   0 339.534 80.1425   6
  10 -20   0 273.669 76.8878   2
  20 -10   3 1943.61 202.943   6
  10 -20  -3 2046.93 225.403   2
  20 -10   6 31.4873 10.1956   6
  -9 -11  -7 442.793 83.6486   3
  -9 -11  -7 438.382 76.4687   4
  -9 -11  -4 25429.1 727.484   3
  20  -9  -4 25343.3 699.788   2
  11 -20   1 1959.64 195.774   2
   9  11   1 2218.16 423.219   1
  11 -20   1 1967.76 196.321   6
  20  -9   2 4070.48 284.692   6
  11 -20  -2 4013.75 305.443   2
  20  -9   5-87.2155 75.2762   6
  20  -9   8 2591.73 172.252   6
  -8 -12  -8 21.1573 6.10648   3
  -8 -12  -5 14298.5 549.345   3
  12 -20   2 1119.13 145.747   6
   8  12   2 1256.26 332.130   1
  20  -8  -2 1291.35 167.028   2
  12 -20  -1 2346.54 227.225   6
  20  -8   1 2510.31 216.296   6
  12 -20  -1 2310.10 227.930   2
  20  -8   4 8219.10 419.137   6
  12 -20  -4 8168.86 443.404   2
  20  -8   7 593.263 97.4914   6
  -7 -13  -6 474.175 94.4662   3
  -7 -13  -6 626.006 100.784   4
  -7 -13  -3 19911.5 635.127   3
  13 -20   3 19889.0 609.252   6
  20  -7  -3 20849.5 656.803   2
  13 -20   0 125.522 62.8014   6
  13 -20   0 125.141 69.8977   2
  20  -7   3 18342.1 619.473   6
  13 -20  -3 18946.2 675.921   2
  20  -7   6 50.1366 11.3051   6
  -6 -14  -7 60.4789 29.5088   3
  -6 -14  -7 68.6529 16.1174   4
  -6 -14  -4 6171.12 361.951   3
   6  14   1-63.9063 75.3419   1
  14 -20   1 5.46634 21.1041   6
  14 -20   1 14.7454 12.7691   2
  20  -6   2 605.656 110.176   6
  14 -20  -2 765.458 134.791   2
  14 -20  -5-66.4879 31.1546   2
  20  -6   5 4.20331 6.79950   6
  20  -6   8 261.662 54.7155   6
  -5 -15  -8 412.528 66.6088   3
  -5 -15  -5 1892.43 197.012   3
  -5 -15  -5 2202.52 197.139   4
  15 -20   2 25138.6 724.067   6
  15 -20  -1 11299.9 513.732   2
  15 -20  -1 10957.2 504.189   6
  20  -5   4 1152.79 151.438   6
  15 -20  -4 1300.50 174.050   2
  20  -5   7 810.000 113.833   6
  -4 -16  -6 719.382 112.643   3
  -4 -16  -6 742.656 100.425   4
  16 -20   3 2896.55 240.536   6
  16 -20   0 638.372 121.664   2
  16 -20   0 542.939 105.832   6
  20  -4   3-20.1831 36.1307   6
  16 -20  -3-4.31822 2.48509   2
  20  -4   6 911.947 125.377   6
  -3 -17  -7 1520.21 145.381   3
  17 -20   4 645.095 110.457   6
  -3 -17  -4 735.847 111.949   4
  17 -20   1 14452.2 565.209   6
  17 -20   1 14255.0 550.138   2
  17 -20  -2 1159.57 169.307   6
  20  -3   2 1091.43 135.863   6
  17 -20  -2 1036.24 155.071   2
  20  -3   5 1401.39 159.306   6
  17 -20  -5 1370.25 162.265   2
  20  -3   8 2216.78 141.850   6
  -2 -18  -8 629.706 72.6587   3
  18 -20   5 727.295 105.088   6
  -2 -18  -5 858.002 110.160   4
  -2 -18  -5 742.174 116.591   3
  18 -20   2 2952.57 251.479   6
  18 -20   2 2849.46 236.356   2
  18 -20  -1 2243.59 228.422   2
  18 -20  -1 2256.14 232.021   6
  20  -2   4 416.446 90.4226   6
  18 -20  -4 501.021 100.992   2
  20  -2   7 537.981 80.3341   6
  -1 -19  -6 5161.06 286.641   3
  -1 -19  -6 4939.95 234.741   4
  19 -20   3 3.70657 11.6834   6
  -1 -19  -3-34.4523 26.3464   4
  19 -20   0 4050.37 302.992   6
  19 -20   0 3897.70 297.904   2
  20  -1   3 2068.34 184.906   6
  19 -20  -3 2340.35 230.637   2
  20  -1   6 2073.69 172.817   6
   0 -20  -7 1711.15 134.801   3
  20 -20   4 68.9168 30.5173   6
  20 -20   1 6985.86 395.375   6
  20 -20   1 6876.72 381.396   2
  20 -20  -2 364.873 88.3981   2
  20 -20  -2 298.575 80.8946   6
  20   0   5-54.5989 38.1941   6
  20 -20  -5-11.6508 13.9590   2
  20   1   7 9.79107 14.5205   6
  20   1   4 50.8338 11.1831   6
  21 -20  -4 17.7857 17.1803   2
  21 -20  -1 192.199 65.4051   2
  21 -20  -1 120.435 51.0381   6
  21 -20   2 2955.05 251.098   6
  21 -20   2 2737.08 226.291   2
   1 -21  -5 193.785 58.2193   3
  21 -20   5 138.576 42.4272   6
  19   2   5 6735.95 311.321   6
  21 -19  -5 6657.27 327.636   2
  21 -19  -2-7.64808 29.6926   2
  21 -19  -2 133.181 56.1327   6
  21 -19   1 5989.15 363.688   6
  21 -19   1 5611.68 342.578   2
  21 -19   4 837.965 121.525   6
   2 -21  -7 2884.87 172.673   3
  18   3   6 5602.19 275.479   6
  21 -18  -3 256.016 76.8018   2
  21 -18   0 3919.72 297.357   6
  21 -18   0 3837.21 293.391   2
  21 -18   3 927.480 137.937   6
  21 -18   3 783.498 115.707   2
  21 -18   6 1162.97 121.443   6
   3 -21  -6 1265.60 139.966   3
  17   4   7 841.619 96.4589   6
  17   4   4 6992.33 337.685   6
  21 -17  -4 7080.49 381.061   2
  21 -17  -1 124.116 46.2642   2
  21 -17  -1 119.073 34.8469   6
  21 -17   2 16935.6 611.670   6
  21 -17   2 16526.0 582.246   2
  21 -17   5 2884.53 227.012   6
  16   5   8 925.847 86.1123   6
  21 -16  -5 168.594 52.0385   2
 -16  -5  -5 88.8469 30.1481   3
  21 -16  -2 563.261 111.742   2
  21 -16  -2 566.443 102.883   6
  21 -16   1 11745.5 506.223   6
  21 -16   1 11152.7 500.038   2
  21 -16   4 354.473 85.2246   6
   5 -21  -7 92.2011 32.5640   3
  21 -16   7 122.661 36.3387   6
  15   6   6 370.070 76.1997   6
 -15  -6  -6 245.806 55.3575   4
 -15  -6  -6 295.685 68.6986   3
  21 -15  -3 5723.64 336.892   6
  21 -15  -3 5673.94 355.344   2
  21 -15   0 288.119 68.4572   6
  21 -15   0 259.505 81.8141   2
  21 -15   3 22312.2 695.496   6
  21 -15   3 22339.2 670.478   2
  21 -15   6 86.2442 35.8752   6
  14   7   7 68.4115 34.8835   6
 -14  -7  -7 17.2067 15.6579   4
 -14  -7  -4 6669.44 341.189   3
  21 -14  -4 6930.53 374.691   2
  21 -14  -1 4638.13 309.682   6
  21 -14  -1 4288.36 316.780   2
  21 -14   2 1455.35 178.352   6
  21 -14   2 1581.86 189.831   2
  21 -14   5 194.249 70.1314   6
  21 -14   8 529.645 62.8216   6
  13   8   8 100.218 29.8151   6
 -13  -8  -5 13503.6 495.518   3
  21 -13  -5 13354.3 472.471   2
  21 -13  -2 201.159 71.7069   2
  21 -13  -2 221.901 70.7591   6
  21 -13   1 31647.1 816.591   6
  21 -13   1 30827.3 838.188   2
  21 -13   4 33422.4 844.812   6
  21 -13   4 32232.0 768.994   2
   8 -21  -7 201.371 49.3609   3
  21 -13   7 275.004 60.7506   6
 -12  -9  -6 1654.17 169.598   3
 -12  -9  -6 1590.87 156.713   4
  21 -12  -3 96.9364 40.7390   2
  21 -12   0 2535.17 225.185   6
  21 -12   0 2586.99 247.928   2
  21 -12   3 14593.1 557.164   6
  21 -12   3 14135.2 542.738   2
  21 -12   6 375.789 82.1697   6
 -11 -10  -7 242.551 63.0010   3
 -11 -10  -7 253.293 55.4516   4
 -11 -10  -4 658.319 109.235   3
  21 -11  -4 734.873 122.327   2
  21 -11  -1 247.925 69.6081   6
  21 -11  -1 337.659 85.1461   2
  21 -11   2 10995.3 480.326   6
  10 -21  -2 10833.2 515.388   2
  21 -11   5 9235.86 434.804   6
  21 -11   8 403.546 60.8083   6
 -10 -11  -8-27.8919 15.5989   3
  10  11   8 41.6135 23.4204   6
 -10 -11  -5 15416.0 548.071   3
  21 -10  -2 311.011 75.7145   2
  21 -10   1 9366.26 432.264   6
  11 -21  -1 9732.70 476.400   2
  21 -10   4 8566.90 424.641   6
  21 -10   7 440.212 80.6378   6
  -9 -12  -6 363.032 79.7610   3
  -9 -12  -6 278.877 61.6240   4
  -9 -12  -3 9955.03 436.322   3
  21  -9  -3 10172.8 466.521   2
  12 -21   0 4302.18 304.481   6
  21  -9   0 4401.92 283.246   6
  12 -21   0 4509.03 312.593   2
  21  -9   3 31082.2 804.424   6
  12 -21  -3 31768.1 879.399   2
  21  -9   6 3154.85 238.434   6
  -8 -13  -7-49.9992 28.1292   3
  -8 -13  -7-14.5503 29.1227   4
  21  -8  -4 4436.83 282.810   2
  -8 -13  -4 4351.55 293.930   3
  13 -21   1 90.5899 53.5693   6
  13 -21   1-13.4731 22.8375   2
  21  -8   2 7204.29 376.648   6
  13 -21  -2 7100.10 410.315   2
  21  -8   5 264.940 64.7509   6
  21  -8   8 497.582 68.5772   6
  -7 -14  -8 310.473 54.4181   3
  -7 -14  -5 3522.44 263.308   3
  -7 -14  -5 3620.98 251.198   4
  14 -21   2 9415.90 432.994   6
  14 -21  -1 1929.92 210.299   6
  21  -7   1 1884.92 183.581   6
  14 -21  -1 1864.90 204.309   2
  21  -7   4 18763.6 621.846   6
  14 -21  -4 18591.4 659.967   2
  21  -7   7 11.2409 18.7825   6
  -6 -15  -6 136.176 43.7305   3
  -6 -15  -6 68.4804 18.4742   4
  15 -21   3 5615.15 328.974   6
  -6 -15  -3 5997.98 343.687   3
  21  -6  -3 5858.81 342.301   2
  15 -21   0 2021.28 213.217   6
  15 -21   0 1960.55 210.485   2
  21  -6   3 7373.08 383.726   6
  15 -21  -3 7716.65 425.887   2
  21  -6   6 64.4586 27.9010   6
  -5 -16  -7-11.0979 25.0864   3
  -5 -16  -7-72.3489 39.2038   4
  -5 -16  -4-44.8267 47.4556   3
  16 -21   4 24.3136 25.0888   6
  16 -21   1 2240.80 219.795   6
  16 -21   1 2350.76 222.599   2
  21  -5   2 4519.04 286.879   6
  16 -21  -2 4657.60 333.861   2
  21  -5   5 2685.79 222.714   6
  16 -21  -5 2529.91 225.743   2
  21  -5   8 242.605 43.8239   6
  -4 -17  -8 10.6443 11.6419   3
  -4 -17  -5 666.711 106.027   3
  -4 -17  -5 649.339 99.3016   4
  17 -21   2 324.141 90.1769   6
  17 -21  -1 129.482 49.8362   2
  17 -21  -1 99.2943 47.5287   6
  21  -4   4 631.021 104.137   6
  17 -21  -4 568.539 109.641   2
  21  -4   7 395.088 69.8675   6
  -3 -18  -6 2474.40 194.851   3
  -3 -18  -6 2237.56 161.623   4
  18 -21   3 1079.48 148.259   6
  21  -3  -3 1185.55 143.304   2
  18 -21   0 44.0075 20.2661   2
  18 -21   0 46.0277 8.80984   6
  21  -3   3 267.668 66.6349   6
  18 -21  -3 322.259 85.1282   2
  21  -3   6 99.7181 31.9097   6
  -2 -19  -7 240.987 49.4169   3
  19 -21   4 140.112 44.2360   6
  -2 -19  -4 185.668 48.2439   4
  19 -21   1 18448.5 639.734   6
  19 -21   1 18733.5 626.719   2
  19 -21  -2 798.808 133.695   2
  19 -21  -2 632.849 119.592   6
  21  -2   5 485.720 80.8889   6
  19 -21  -5 394.453 77.9141   2
  -1 -20  -5 2318.80 193.986   3
  20 -21   5 2234.23 177.223   6
  -1 -20  -5 2179.78 151.804   4
  20 -21   2 47.9369 41.9256   2
  20 -21   2 125.279 60.0511   6
  20 -21  -1 5634.25 355.457   6
  20 -21  -1 5273.88 344.549   2
  21  -1   4 1648.26 154.713   6
  20 -21  -4 1383.71 164.602   2
  21  -1   7 5815.44 219.805   6
   0 -21  -6 341.183 62.6308   3
  21 -21   3 775.941 120.803   6
  21 -21   0 2503.31 226.774   6
  21 -21   0 2482.51 228.426   2
  21 -21  -3 4.17787 37.9310   2
  21   0   6 3100.00 176.365   6
  21   1   5 509.918 70.8520   6
  22 -21  -5 647.702 92.7173   2
  22 -21  -2 3247.81 259.004   2
  22 -21   1 2769.10 238.920   6
  22 -21   1 2571.60 220.001   2
  22 -21   4 2357.47 190.905   6
  20   2   6 4219.59 197.692   6
  22 -20  -3-43.7405 28.3769   2
  22 -20   0 11756.9 496.653   2
  22 -20   0 11550.5 498.911   6
  22 -20   3 408.049 84.8884   6
  22 -20   6 6030.48 239.170   6
   2 -22  -6 6690.04 280.777   3
  19   3   7 3397.91 155.376   6
  22 -19  -4 9.93431 16.7422   2
  22 -19  -1 6073.25 360.878   6
  22 -19  -1 5858.01 357.996   2
  22 -19   2 2163.47 216.360   6
  22 -19   2 2056.99 195.322   2
  22 -19   5 4017.49 244.568   6
  18   4   5 6561.05 294.914   6
  22 -18  -5 6731.14 319.679   2
 -18  -4  -5 6586.10 278.848   4
  22 -18  -2 1772.13 192.238   6
  22 -18  -2 1785.07 198.503   2
  22 -18   1 3805.04 289.082   6
  22 -18   1 3868.95 284.558   2
  22 -18   4-40.4807 31.0996   6
   4 -22  -7 36.4924 17.8691   3
  17   5   6 1564.56 138.545   6
 -17  -5  -6 1636.55 128.234   4
  22 -17  -3 3057.68 256.105   2
  22 -17   0 744.165 122.024   2
  22 -17   0 771.467 128.485   6
  22 -17   3 14976.7 515.095   2
  22 -17   3 15478.9 567.439   6
   5 -22  -6 132.551 39.8324   3
  22 -17   6 138.512 45.2610   6
  16   6   7-7.63696 19.3812   6
 -16  -6  -7 20.6749 10.3984   4
  22 -16  -4 2941.90 238.172   2
  22 -16  -1 2518.86 229.246   6
  22 -16  -1 2464.46 238.730   2
  22 -16   2 6430.93 373.436   6
  22 -16   2 6154.32 359.370   2
  22 -16   5 111.919 44.7892   6
  22 -15  -5 329.290 71.6386   2
 -15  -7  -5 359.252 73.7580   3
  15   7   5 408.411 78.2820   6
  22 -15  -2 86.6259 50.6832   2
  22 -15  -2 73.4168 17.7946   6
  22 -15   1 22095.4 690.143   6
  22 -15   1 21763.3 704.541   2
  22 -15   4 31.3381 21.9304   6
   7 -22  -7 25.2654 5.07662   3
  22 -15   7 25.0564 22.6770   6
  14   8   6 4819.91 259.573   6
 -14  -8  -6 4730.05 249.990   4
 -14  -8  -6 4911.40 265.741   3
  22 -14  -3 629.146 122.080   2
  22 -14   0 2737.78 238.206   6
  22 -14   0 2645.10 247.707   2
  22 -14   3 16779.9 597.799   6
  22 -14   3 16654.9 576.912   2
  22 -14   6 135.184 44.4753   6
  13   9   7 2023.53 151.530   6
 -13  -9  -7 1888.08 139.287   4
 -13  -9  -7 2072.84 157.075   3
  22 -13  -4 79.5002 44.3908   2
 -13  -9  -4 112.057 49.8523   3
  22 -13  -1 958.703 139.578   6
  22 -13  -1 1038.58 153.132   2
  22 -13   2 49471.7 1030.61   6
  22 -13   2 48153.0 1035.35   2
  22 -13   5 28.1446 26.0691   6
  12  10   8 304.346 47.3921   6
 -12 -10  -5 2612.54 209.774   3
  22 -12  -2 732.704 130.430   2
  22 -12   1 12828.6 512.466   6
  22 -12   1 12755.3 543.802   2
  22 -12   4 14809.9 549.750   6
  22 -12   4 14013.9 503.401   2
  10 -22  -7 2073.71 140.626   3
  22 -12   7 2434.13 174.547   6
 -11 -11  -6 5798.44 300.383   3
 -11 -11  -6 5947.12 293.717   4
  22 -11  -3 1908.84 203.214   2
  22 -11   0 12.1520 23.0764   2
  11 -22   0 9.02698 21.6590   2
  22 -11   0-21.0667 32.7989   6
  22 -11   3 14747.4 555.510   6
  22 -11   3 14602.6 554.824   2
  22 -11   6 336.087 76.7195   6
 -10 -12  -7 2175.97 162.245   3
 -10 -12  -7 2154.14 154.484   4
 -10 -12  -4 10420.7 436.228   3
  22 -10  -4 10306.6 429.632   2
  12 -22   1 3031.14 250.045   2
  22 -10  -1 3336.09 277.791   2
  22 -10   2 6203.41 353.964   6
  12 -22  -2 6292.74 390.351   2
  22 -10   5 4326.95 284.486   6
  22 -10   8-29.9104 9.52374   6
  -9 -13  -8-10.1746 7.38762   3
   9  13   8 42.7026 16.0719   6
  -9 -13  -5 4210.66 273.423   3
  -9 -13  -5 4223.88 269.873   4
  22  -9  -2-19.7856 19.5416   2
  13 -22   2 49.7717 28.4595   6
  22  -9   1 3547.49 259.648   6
  13 -22  -1 3683.83 290.204   2
  22  -9   4 2316.23 213.165   6
  22  -9   7 1380.38 129.413   6
  -8 -14  -6 343.766 72.1325   3
  -8 -14  -6 277.841 63.0953   4
  22  -8  -3-3.46904 15.7927   2
  -8 -14  -3 56.7056 35.7869   3
  14 -22   0 493.287 100.533   6
  14 -22   0 620.719 120.081   2
  22  -8   3 37405.0 860.867   6
  14 -22  -3 38268.6 949.221   2
  22  -8   6 1700.61 165.311   6
  -7 -15  -7-7.49156 19.1227   3
  -7 -15  -7-19.0767 24.5503   4
  -7 -15  -4 140.136 42.5589   3
  15 -22   1 1182.62 157.758   6
  15 -22   1 1182.95 154.716   2
  22  -7   2 8156.68 390.430   6
  15 -22  -2 7977.14 435.851   2
  22  -7   5 471.733 91.3573   6
  22  -7   8-9.87770 10.8147   6
  -6 -16  -5 1237.13 146.887   3
  -6 -16  -5 1167.48 131.334   4
  16 -22   2-46.3949 43.3231   6
  16 -22  -1 3184.63 272.302   6
  16 -22  -1 3712.21 292.611   2
  22  -6   4 5977.49 332.493   6
  16 -22  -4 6059.75 359.895   2
  22  -6   7 31.6145 16.4504   6
  -5 -17  -6 861.628 112.762   3
  -5 -17  -6 945.016 103.232   4
  22  -5  -3 416.514 79.5092   2
  -5 -17  -3 533.452 94.5735   3
  17 -22   3 491.763 95.2093   6
  17 -22   0 688.304 116.880   6
  17 -22   0 626.385 116.719   2
  22  -5   3 7608.16 365.684   6
  17 -22  -3 7884.87 420.348   2
  22  -5   6-19.7317 26.3639   6
  -4 -18  -7 965.662 96.8573   3
  18 -22   4 2603.25 204.600   6
  -4 -18  -4 2603.45 215.869   3
  -4 -18  -4 2703.83 196.431   4
  18 -22   1 1147.91 157.054   6
  18 -22   1 1227.00 158.007   2
  18 -22  -2 1510.26 183.927   2
  18 -22  -5 15.9575 17.3729   2
  22  -4   5-82.8525 43.3030   6
  -3 -19  -5 1115.20 129.953   3
  -3 -19  -5 1094.68 110.486   4
  19 -22   2 6852.33 371.891   6
  19 -22   2 7311.11 357.332   2
  19 -22  -1 4928.71 332.705   2
  19 -22  -1 4817.22 329.114   6
  22  -3   4 701.742 101.059   6
  19 -22  -4 756.644 122.761   2
  22  -3   7-0.65417 12.2904   6
  -2 -20  -6 1252.56 118.460   3
  20 -22   3 2135.25 194.810   6
  -2 -20  -3 1974.91 151.678   4
  20 -22   0 420.572 93.8237   2
  20 -22   0 543.850 107.520   6
  20 -22  -3 68.3054 41.1422   2
  22  -2   6 984.030 99.6779   6
  -1 -21  -4-0.35162 6.67469   3
  21 -22   4-7.09819 26.2711   6
  21 -22   1 157.666 59.8936   2
  21 -22   1 190.462 55.1962   6
  21 -22  -2 2268.18 217.359   2
  22  -1   5 259.819 50.0197   6
  21 -22  -5 281.336 58.8721   2
  22 -22   5 4865.61 225.124   6
   0 -22  -5 5226.51 253.623   3
  22 -22   2 9131.73 409.487   6
  22 -22   2 8667.41 365.777   2
  22 -22  -1 1216.34 154.953   6
  22 -22  -1 1190.28 151.988   2
  22 -22  -4 1318.61 140.427   2
  23 -22  -3 10.6886 4.56829   2
  23 -22   0 165.142 53.6935   2
  23 -22   0 105.763 44.2091   6
  23 -22   3 2296.93 188.104   6
   1 -23  -6 87.3526 24.6333   3
  23 -21  -4 120.397 40.5505   2
  23 -21  -1 943.886 135.898   6
  23 -21  -1 873.861 130.350   2
  23 -21   2 10039.2 432.470   6
  23 -21   2 9512.97 388.464   2
   2 -23  -5 22.7535 18.3127   3
  23 -21   5 1.13392 12.0562   6
  23 -20  -5 5692.38 260.527   2
  23 -20  -2 37.3323 25.5303   2
  23 -20  -2-36.1962 30.5813   6
  23 -20   1 2929.00 240.246   6
  23 -20   1 2622.03 222.415   2
  23 -20   4 435.933 79.7766   6
  19   4   6 6653.92 229.029   6
  23 -19  -3 486.250 94.2755   2
  23 -19   0 1874.19 196.541   6
  23 -19   0 1828.39 194.387   2
  23 -19   3 320.953 76.8783   6
   4 -23  -6 9.96638 11.0812   3
  23 -19   6 6.68160 15.9512   6
  23 -18  -4 1093.39 138.536   2
  23 -18  -1 8.72737 36.4749   2
  23 -18  -1-0.23164 26.1226   6
  23 -18   2 5100.66 324.962   6
  23 -18   2 4487.49 288.827   2
  23 -18   5 1621.08 152.967   6
  17   6   5 3453.03 198.931   6
  23 -17  -5 3610.44 222.637   2
 -17  -6  -5 3783.95 213.853   4
  23 -17  -2 3784.16 268.467   6
  23 -17  -2 3797.59 285.325   2
  23 -17   1 6063.68 356.028   6
  23 -17   1 6008.57 356.981   2
  23 -17   4 125.351 34.6960   6
   6 -23  -7 1386.68 104.396   3
  16   7   6 467.949 68.7184   6
 -16  -7  -6 580.342 75.8009   4
  23 -16  -3-5.04782 8.45082   2
  23 -16   0 833.832 131.172   6
  23 -16   0 741.626 126.286   2
  23 -16   3 17863.2 600.033   6
  23 -16   3 17523.1 556.044   2
   7 -23  -6 1693.54 148.229   3
  23 -16   6 1701.56 146.431   6
  15   8   7 3477.70 166.757   6
 -15  -8  -7 3662.92 164.769   4
  23 -15  -4 95.3285 41.9132   2
  23 -15  -1 129.037 56.3841   2
  23 -15  -1 66.3043 14.9745   6
  23 -15   2 19229.8 635.205   6
  23 -15   2 18805.0 627.443   2
  23 -15   5 25.1017 12.4106   6
 -14  -9  -5 1213.02 128.129   3
  14   9   5 1141.36 122.710   6
  23 -14  -5 1215.10 128.971   2
  23 -14  -2 283.966 81.7622   2
  23 -14  -2 351.619 73.8046   6
  23 -14   1 1991.41 203.753   6
  23 -14   1 2027.65 212.677   2
  23 -14   4 156.446 64.0327   6
   9 -23  -7 4.79974 8.75033   3
  23 -14   7 32.2452 24.6144   6
 -13 -10  -6 15100.7 435.654   3
  13  10   6 14446.5 410.674   6
 -13 -10  -6 15281.2 432.186   4
  23 -13  -3 131.729 56.9802   2
  23 -13   0 545.245 107.108   2
  23 -13   0 560.132 103.457   6
  23 -13   3 18187.0 609.451   6
  23 -13   3 17665.6 590.499   2
  23 -13   6 51.4354 33.3691   6
  12  11   7 7747.53 263.014   6
 -12 -11  -7 8197.83 273.452   4
 -12 -11  -7 8007.76 279.006   3
 -12 -11  -4 13896.1 466.062   3
  23 -12  -4 13736.5 486.832   2
  23 -12  -1 2102.54 191.079   6
  23 -12  -1 2503.89 242.941   2
  23 -12   2 15419.0 563.003   6
  23 -12   2 15729.8 586.488   2
  23 -12   5 141.240 47.1363   6
 -11 -12  -5 6758.76 321.364   3
 -11 -12  -5 7021.71 327.513   4
  23 -11  -2 1541.39 186.706   2
  23 -11   1 3077.26 242.429   6
  23 -11   1 3388.46 277.101   2
  23 -11   4 118.819 43.4694   2
  23 -11   4 232.418 69.4028   6
  23 -11   7-9.54282 10.6684   6
 -10 -13  -6 2942.25 197.835   3
 -10 -13  -6 2996.82 194.943   4
  23 -10  -3 1374.19 164.911   2
  23 -10   0 5197.82 298.569   6
  13 -23   0 5621.51 349.450   2
  23 -10   0 5812.17 365.664   2
  23 -10   3 74.1811 22.7283   6
  23 -10   6 3556.92 226.383   6
  -9 -14  -7 21.8460 16.4443   3
  -9 -14  -7 48.1399 19.5677   4
  23  -9  -4 5514.78 292.134   2
  -9 -14  -4 5450.24 299.702   3
  14 -23   1 3460.55 261.381   2
  23  -9  -1 3823.11 295.575   2
  23  -9   2 24.7852 22.2585   6
  14 -23  -2 45.3457 34.7242   2
  23  -9   5 992.303 126.645   6
  -8 -15  -5 7310.80 335.384   3
  -8 -15  -5 7560.09 327.459   4
  23  -8  -2 658.045 119.957   2
  15 -23   2 492.014 96.4120   6
  23  -8   1 535.835 92.7085   6
  15 -23  -1 491.038 102.785   2
  23  -8   4 10086.3 423.993   6
  23  -8   7 3945.23 197.534   6
  -7 -16  -6 131.536 37.5029   3
  -7 -16  -6 154.810 37.3099   4
  23  -7  -3-26.0604 15.5885   2
  -7 -16  -3-15.4264 34.5424   3
  16 -23   3 14.4945 7.11803   6
  16 -23   0 34.1798 35.8423   6
  16 -23   0 3.86375 23.9483   2
  23  -7   3 13031.4 477.206   6
  16 -23  -3 13047.9 540.499   2
  23  -7   6 72.3744 35.6263   6
  -6 -17  -7 369.926 55.1298   3
  -6 -17  -4 599.742 95.2651   3
  -6 -17  -4 669.590 99.6241   4
  17 -23   1 6991.05 382.041   6
  17 -23   1 7182.48 372.119   2
  23  -6   2 14577.0 481.464   6
  17 -23  -2 14891.4 571.219   2
  23  -6   5 314.825 67.9682   6
  -5 -18  -5 5551.82 281.834   3
  -5 -18  -5 5721.69 258.552   4
  18 -23   2 1392.73 165.463   6
  23  -5  -2 1525.25 172.811   2
  18 -23  -1 55.0350 36.3860   2
  23  -5   4 3.43513 23.9847   6
  18 -23  -4 20.7533 11.6549   2
  23  -5   7 2979.85 150.336   6
  -4 -19  -6 342.723 59.5268   3
  19 -23   3 1426.70 153.902   6
  -4 -19  -3 1483.14 153.373   3
  23  -4  -3 1505.27 147.836   2
  -4 -19  -3 1521.86 140.010   4
  19 -23   0 14407.7 555.428   6
  19 -23   0 14068.3 538.145   2
  23  -4   3 329.574 65.0930   6
  19 -23  -3 344.025 82.5700   2
  23  -4   6 191.815 41.6811   6
  -3 -20  -4 109.220 26.1364   3
  20 -23   4 118.468 43.8821   6
  -3 -20  -4 173.144 42.7575   4
  20 -23   1 373.113 85.3335   6
  20 -23   1 287.355 72.7828   2
  20 -23  -2 3746.47 273.689   2
  23  -3   5 208.221 46.0403   6
  -2 -21  -5 1143.83 114.383   3
  21 -23   2 3282.58 243.035   6
  21 -23  -1 1024.15 140.779   6
  21 -23  -1 1105.38 147.391   2
  21 -23  -4 586.332 97.4092   2
  -1 -22  -6 1.46981 10.4183   3
  -1 -22  -3 103.433 29.6737   3
  22 -23   3 130.741 42.5343   6
  22 -23   0 299.404 65.1162   6
  22 -23   0 276.351 69.7444   2
  22 -23  -3 879.048 119.951   2
   0 -23  -4 179.890 42.1821   3
  23 -23   4 170.067 43.7073   6
  23 -23   1 57.4802 22.0448   6
  23 -23   1 23.2537 27.8842   2
  23 -23  -2 381.231 79.5547   2
  24 -23  -4 334.980 58.1036   2
  24 -23  -1 1.43771 7.93604   2
  24 -23   2 7239.23 324.914   6
   1 -24  -5 1419.79 102.170   3
  24 -22  -2 1590.14 162.534   2
  24 -22   1 1164.45 136.333   6
  24 -22   1 1058.12 125.194   2
  24 -22   4 526.133 76.9454   6
   2 -24  -4 478.155 73.2813   3
  24 -21  -3 2656.33 206.452   2
  24 -21   0 1166.36 144.484   6
  24 -21   0 1303.05 152.667   2
  24 -21   3 6184.11 310.291   6
  24 -20  -4 311.370 66.0046   2
  24 -20  -1 373.288 82.1313   2
  24 -20  -1 375.394 78.2726   6
  24 -20   2 676.772 110.986   6
  24 -20   2 699.664 105.221   2
   4 -24  -5 108.047 34.1106   3
  24 -20   5 77.0619 29.8387   6
  24 -19  -5 946.079 100.273   2
 -19  -5  -5 1015.80 91.2821   4
  24 -19  -2 855.138 121.496   6
  24 -19  -2 838.361 124.621   2
  24 -19   1 2170.32 204.113   6
  24 -19   1 2107.64 197.006   2
  24 -19   4 674.857 99.1471   6
 -18  -6  -6 2245.95 117.669   4
  24 -18  -3 2254.86 202.207   2
  24 -18   0 62.4450 41.0567   2
  24 -18   0-25.0573 49.7402   6
  24 -18   3 4122.58 271.535   6
  24 -18   3 3894.12 236.079   2
   6 -24  -6 286.353 52.3580   3
  24 -18   6 193.345 43.7660   6
  24 -17  -4 1865.11 173.733   2
  24 -17  -1 136.622 48.5342   2
  24 -17  -1 168.886 57.3997   6
  24 -17   2 10897.3 462.532   6
  24 -17   2 10539.8 439.433   2
  24 -17   5-25.7519 23.3584   6
 -16  -8  -5 186.983 45.1866   4
  24 -16  -5 159.009 39.5549   2
  24 -16  -2 2890.97 221.366   6
  24 -16  -2 3296.45 260.269   2
  24 -16   1 2943.42 243.011   6
  24 -16   1 3111.30 252.300   2
  24 -16   4 1378.85 153.431   6
  15   9   6 2707.18 147.707   6
 -15  -9  -6 3271.09 175.929   4
  24 -15  -3 1307.44 155.547   2
  24 -15   0 1877.48 189.527   6
  24 -15   0 1893.09 205.288   2
  24 -15   3 9599.58 429.439   6
  24 -15   3 9383.71 404.231   2
   9 -24  -6 148.283 38.7521   3
  24 -15   6 135.153 37.6717   6
 -14 -10  -7 6957.11 211.284   4
  24 -14  -4 6035.80 311.833   2
  24 -14  -1 285.534 84.6950   2
  24 -14  -1 180.045 55.7861   6
  24 -14   2 4882.78 310.438   6
  24 -14   2 4914.10 316.013   2
  24 -14   5 1426.95 146.373   6
 -13 -11  -5 5938.43 264.527   3
 -13 -11  -5 6335.38 290.076   4
  24 -13  -2 3526.15 273.437   2
  24 -13   1 1871.29 188.042   6
  24 -13   1 1716.06 191.491   2
  24 -13   4 181.678 52.8962   2
  24 -13   4 289.924 70.5869   6
  24 -13   7 270.148 47.8653   6
 -12 -12  -6 7997.72 286.784   3
 -12 -12  -6 8495.21 302.146   4
  24 -12  -3 3907.77 270.944   2
  24 -12   0 988.939 134.982   6
  24 -12   0 1039.12 152.716   2
  24 -12   3 878.516 126.234   6
  24 -12   3 869.408 123.132   2
  24 -12   6 848.624 100.919   6
 -11 -13  -7 1892.82 117.765   4
  24 -11  -4 6478.51 307.979   2
  24 -11  -1 1170.91 162.605   2
  24 -11   2 1254.24 151.365   6
  24 -11   2 1207.36 160.008   2
  24 -11   5 822.068 110.061   6
 -10 -14  -5 7179.52 303.993   3
 -10 -14  -5 7806.50 322.150   4
  24 -10  -2 4861.80 316.503   2
  24 -10   1 5280.74 301.530   6
  14 -24  -1 5365.24 342.161   2
  24 -10   1 5778.56 355.952   2
  24 -10   4 2668.59 214.330   6
  24 -10   4 2359.40 194.449   2
  24 -10   7 1491.35 109.974   6
  -9 -15  -6 3330.21 185.185   3
  -9 -15  -6 3461.06 186.365   4
  24  -9  -3 82.6526 43.5682   2
  15 -24   0 3185.29 254.896   2
  24  -9   0 3422.27 277.127   2
  24  -9   3 11475.9 444.127   6
  24  -9   6 438.796 69.8550   6
  -8 -16  -4 110.284 40.5400   3
  -8 -16  -4 61.2900 26.1138   4
  24  -8  -1 22.7945 28.6364   2
  16 -24   1-4.39108 19.4451   2
  24  -8   2 177.314 54.9859   6
  16 -24  -2 13.0637 8.62732   2
  24  -8   5 248.506 54.5479   2
  24  -8   5 323.663 64.8008   6
  -7 -17  -5 68.3129 34.0330   3
  -7 -17  -5 156.948 46.7945   4
  24  -7  -2 45.2984 12.4037   2
  17 -24   2 60.9159 32.4894   6
  17 -24  -1 453.525 94.4115   2
  24  -7   4 15170.9 470.415   6
  -6 -18  -6 1985.33 133.964   3
  -6 -18  -6 1924.70 121.938   4
  24  -6  -3 507.167 85.0336   2
  -6 -18  -3 411.648 71.5621   3
  18 -24   3 466.613 80.4633   6
  18 -24   0 449.796 88.6670   2
  24  -6   3 44.9251 26.4692   6
  18 -24  -3-1.52939 21.9457   2
  24  -6   6 1823.02 130.601   6
  -5 -19  -4 657.193 92.6690   3
  -5 -19  -4 774.834 92.0975   4
  19 -24   1 13562.2 510.563   6
  19 -24   1 13134.5 472.929   2
  19 -24  -2 3122.71 245.429   2
  24  -5   5 169.257 39.6374   2
  24  -5   5 173.914 40.4256   6
  -4 -20  -5 269.104 54.1669   3
  -4 -20  -5 271.947 45.7213   4
  24  -4  -2 28.3066 20.4049   2
  20 -24   2 40.8799 27.6210   6
  -4 -20  -2 37.5659 19.7738   4
  20 -24  -1 928.149 133.486   2
  20 -24  -4 56.0362 25.5090   2
  24  -4   4 139.506 37.3385   6
  -3 -21  -3-4.65204 19.8136   3
  21 -24   3-0.32122 21.3795   6
  21 -24   0 1498.99 167.225   6
  21 -24   0 1382.54 154.049   2
  21 -24  -3 6993.13 337.034   2
  22 -24   4 863.310 92.3951   6
  -2 -22  -4 956.571 99.2062   3
  22 -24   1 24.8378 19.6690   6
  22 -24   1 15.2742 15.8133   2
  22 -24  -2 2600.56 207.254   2
  -1 -23  -2 2557.17 163.066   3
  24  -1  -2 2839.20 173.306   2
  23 -24  -1 699.446 104.048   2
  23 -24  -4 1509.41 128.334   2
  24 -24   3 1989.92 148.750   6
   0 -24  -3 1828.58 127.994   3
  24 -24   0 1.24081 19.6338   2
  24 -24  -3 7.12176 19.2908   2
  25 -24  -2 182.867 43.7969   2
  25 -24   1 8671.68 299.741   2
  24   1  -1 8745.48 291.262   2
  25 -23  -3 2867.61 184.193   2
  25 -23   0 334.223 66.7713   6
  25 -23   0 318.735 66.2407   2
  25 -23   3 3724.12 204.604   6
   2 -25  -3 3124.61 175.194   3
  25 -22  -4 425.272 64.2681   2
  25 -22  -1-50.3117 38.2971   2
  25 -22   2 14888.3 462.497   6
  25 -22   2 13818.0 394.707   2
   3 -25  -5 121.707 29.2186   3
  25 -21  -2 1206.77 138.615   2
  25 -21   1 249.683 62.1299   2
  25 -21   1 252.237 64.5080   6
  25 -21   4 585.312 80.2428   6
  25 -20  -3 6869.56 324.477   2
  25 -20   0 1282.83 148.041   6
  25 -20   0 1274.77 148.055   2
  25 -20   3 5602.55 290.180   6
  25 -19  -4 2740.69 187.936   2
  25 -19  -1 201.590 62.3445   2
  25 -19  -1 197.019 54.3356   6
  25 -19   2 203.518 55.3201   2
  25 -19   2 177.067 60.8709   6
  25 -19   5 717.871 86.3756   6
   6 -25  -5 749.356 89.2246   3
  25 -18  -5-82.5638 25.9994   2
 -18  -7  -5-13.3631 18.2675   4
  25 -18  -2 11576.2 420.746   6
  25 -18  -2 12096.8 469.259   2
  25 -18   1 1601.95 170.036   6
  25 -18   1 1608.05 169.329   2
  25 -18   4-63.3449 40.1617   6
  25 -17  -3 470.113 87.4347   2
  25 -17   0 3020.99 233.404   6
  25 -17   0 3076.29 245.203   2
  25 -17   3 987.228 128.187   6
  25 -17   3 935.595 112.653   2
   8 -25  -6 127.578 33.0562   3
  25 -17   6 95.5292 27.0774   6
  25 -16  -4 544.119 87.3170   2
  25 -16  -1 39.4207 31.2095   2
  25 -16  -1 47.5918 35.7078   6
  25 -16   2 9375.84 413.797   6
  25 -16   2 9152.78 401.912   2
  25 -16   5 44.8620 25.9466   6
 -15 -10  -5 569.505 76.1897   4
  25 -15  -2 270.352 73.2979   2
  25 -15   1 3926.42 265.296   6
  25 -15   1 3747.58 272.953   2
  25 -15   4 512.903 86.6940   6
 -14 -11  -6 13621.1 335.337   4
  25 -14  -3 124.268 46.9471   2
  25 -14   0 3043.82 227.643   6
  25 -14   0 3045.64 257.256   2
  25 -14   3 191.229 53.4698   2
  25 -14   3 194.769 55.8315   6
  11 -25  -6 49.6462 14.5891   3
  25 -14   6 47.9023 17.2823   6
  25 -13  -4 7419.30 315.152   2
  25 -13  -1 3022.92 249.854   2
  25 -13   2-8.07303 31.3825   2
  25 -13   2 10.9140 23.8934   6
  25 -13   5 114.547 34.6471   6
 -12 -13  -5 445.667 72.9128   4
  25 -12  -2 1925.55 193.294   2
  25 -12   1 405.117 93.6623   2
  25 -12   1 385.964 78.7810   6
  25 -12   4 161.248 39.6183   2
  25 -12   4 212.963 58.7440   6
 -11 -14  -6 8.51962 7.28614   3
 -11 -14  -6 44.0453 20.0790   4
  25 -11  -3 3442.54 236.813   2
  25 -11   0 1543.32 182.587   2
  25 -11   3 1560.12 159.301   6
  25 -11   3 1506.40 163.145   2
  25 -11   6 1581.16 125.201   6
  25 -10  -1 2276.05 215.192   2
  25 -10   2 1441.82 149.427   6
  25 -10   2 1484.35 167.550   2
  25 -10   5 1422.07 135.063   6
  -9 -16  -5 526.998 70.4588   3
  -9 -16  -5 712.187 86.7837   4
  25  -9  -2 4940.05 300.855   2
  25  -9   1 383.654 88.6400   2
  16 -25  -1 275.150 67.9941   2
  25  -9   4 5198.14 268.296   6
  25  -9   4 5113.40 265.528   2
  -8 -17  -6 789.371 74.3068   4
  25  -8  -3 94.2186 21.1170   2
  25  -8   0 255.764 66.6988   2
  17 -25   0 271.126 67.3802   2
  25  -8   3 14305.5 441.634   6
  25  -8   6 3069.66 158.033   6
  -7 -18  -4 1450.01 123.390   3
  -7 -18  -4 1578.26 130.181   4
  25  -7  -1 31.1559 1.93837   2
  18 -25   1 60.7710 18.2108   2
  18 -25  -2 1095.70 142.063   2
  25  -7   5 8.71095 6.83965   6
  -6 -19  -5 399.294 57.7947   3
  -6 -19  -5 493.603 60.0990   4
  19 -25   2 91.9875 34.6684   6
  25  -6  -2 130.964 49.8965   2
  19 -25  -1 4531.72 284.824   2
  25  -6   4 926.939 98.4174   6
  20 -25   3 94.4932 33.0437   6
  -5 -20  -3 108.112 31.4523   4
  20 -25   0 35.4928 30.6561   2
  20 -25  -3 143.357 47.1299   2
  -4 -21  -4 662.238 75.1210   3
  21 -25   1 124.739 41.7968   6
  25  -4  -1 216.648 54.9213   2
  21 -25   1 200.715 52.9570   2
  21 -25  -2 258.736 61.6172   2
  25  -3  -2 206.018 47.4936   2
  22 -25   2 158.152 40.8177   6
  22 -25  -1 23.4278 19.8961   2
  23 -25   3 154.339 37.5432   6
  -2 -23  -3 110.868 28.0429   3
  23 -25   0 13.1053 3.35890   2
  23 -25  -3 2251.40 164.843   2
  25  -1  -1 159.441 41.7296   2
  24 -25   1 159.434 40.7833   2
  24 -25  -2 38.1712 21.4035   2
  25 -25  -1 30.8490 19.1524   2
  25   1   0-26.8221 19.7366   2
  26 -25   0 38.7529 21.4585   2
  26 -24  -1 29.3353 9.31012   2
  26 -24   2 14410.3 379.847   6
  26 -23  -2 1152.82 112.709   2
  26 -23   1 420.232 71.0969   6
  26 -23   1 285.211 52.1290   2
  26 -22  -3 12.9095 9.30435   2
  26 -22   0 499.040 81.2690   2
  26 -22   0 494.598 78.9576   6
  26 -22   3 1701.40 136.339   6
  26 -21  -4 1653.04 121.173   2
  26 -21  -1 285.920 62.8671   2
  26 -21  -1 177.064 41.5906   6
  26 -21   2 8623.13 343.048   6
  26 -21   2 7837.65 292.568   2
  26 -20  -2 1659.65 156.994   2
  26 -20   1 67.1284 34.6604   2
  26 -20   1 20.3918 1.57785   6
  26 -20   4 2821.93 174.409   6
  26 -19  -3-28.1312 19.8940   2
  26 -19   0 176.554 51.7206   2
  26 -19   0 140.540 40.9473   6
  26 -19   3-46.8383 41.0660   6
 -18  -8  -4-25.5374 18.5366   4
  26 -18  -4-41.1587 28.4759   2
  26 -18  -1 2122.55 176.700   6
  26 -18  -1 2672.23 212.346   2
  26 -18   2 9266.14 382.625   6
  26 -18   2 8976.05 355.721   2
  26 -18   5 1498.32 117.866   6
   8 -26  -5 1478.53 117.050   3
 -17  -9  -5 631.231 68.4416   4
  26 -17  -2 1359.29 149.115   2
  26 -17   1 517.763 92.3289   2
  26 -17   1 484.026 88.3692   6
  26 -17   4 864.840 103.141   6
  26 -16  -3 399.419 75.0676   2
  26 -16   0 9309.33 380.660   6
  26 -16   0 9702.44 420.183   2
  26 -16   3 24.6143 24.3990   2
  26 -16   3-60.3380 44.1548   6
  26 -15  -4 1007.18 106.260   2
  26 -15  -1 620.051 107.646   2
  26 -15  -1 489.266 82.3629   6
  26 -15   2 2381.53 193.996   6
  26 -15   2 2339.69 196.411   2
  26 -15   5 113.647 39.3703   6
 -14 -12  -5 3957.76 191.973   4
  26 -14  -2 40.7164 26.1774   2
  26 -14   1 455.561 88.5494   2
  26 -14   1 416.868 75.9240   6
  26 -14   4 396.598 69.3689   6
 -13 -13  -6 369.253 48.4321   4
  26 -13  -3 169.833 47.6739   2
  26 -13   0 270.492 70.1886   2
  26 -13   0 305.486 66.8228   6
  26 -13   3 183.600 50.5794   2
  26 -13   3 209.321 54.8102   6
  26 -13   6 1676.16 111.859   6
  26 -12  -4 1096.11 104.158   2
 -12 -14  -4 1250.49 121.372   4
  26 -12  -1 3669.20 262.505   2
  26 -12   2 1425.16 144.496   6
  26 -12   2 1406.19 154.170   2
  26 -12   5-5.21488 18.5855   6
 -11 -15  -5 103.256 34.7864   4
  26 -11  -2 10871.4 427.713   2
  26 -11   1 635.113 105.995   2
  26 -11   1 476.132 77.6092   6
  26 -11   4 3225.54 200.578   6
  26 -11   4 3228.79 189.796   2
  26 -10  -3 197.945 53.4148   2
  26 -10   0 398.268 89.9095   2
  26 -10   3 1479.94 137.756   6
  26 -10   3 1558.43 152.683   2
  -9 -17  -4 1308.25 114.485   4
  26  -9  -1 3191.50 236.868   2
  26  -9   2 3724.71 250.552   2
  26  -9   5 21.4986 10.5556   6
  -8 -18  -5 9905.18 263.020   4
  26  -8  -2 3468.64 226.211   2
  26  -8   1 196.896 54.1248   2
  26  -8   4 661.053 80.7654   6
  26  -8   4 783.309 92.6930   2
  -7 -19  -3 1730.08 125.632   4
  26  -7   0 25.5582 14.9095   2
  19 -26   0 65.9407 31.4624   2
  26  -7   3 68.1869 30.6155   2
  -6 -20  -4 170.827 32.2499   4
  26  -6  -1 215.973 50.4290   2
  20 -26  -2 750.412 107.074   2
  26  -5  -2 229.886 49.7478   2
  21 -26  -1 1327.87 135.170   2
  26  -5   4 2703.58 154.721   2
  26  -4   0 19.9398 23.1255   2
  22 -26   0-5.04185 22.0362   2
  26  -3  -1 231.152 49.7452   2
  23 -26  -2 1100.17 112.449   2
  24 -26  -1 399.787 63.8072   2
  25 -26   0 414.644 56.8015   2
  26  -1   0 499.247 65.4229   2
  27 -24   0 106.088 26.4191   2
  27 -23  -1 140.594 36.6512   2
  27 -23   2 4713.69 210.962   6
  27 -22  -2 386.984 63.1133   2
  27 -22   1 196.963 42.4500   2
  27 -22   1 183.680 43.2370   6
  27 -21  -3 821.513 89.7732   2
 -21  -6  -3 660.246 64.2011   4
  27 -21   0-42.4568 26.1274   2
  27 -21   0-30.6868 23.9876   6
  27 -21   3 764.935 87.8222   6
  27 -20  -1 2826.44 194.337   2
  27 -20   2 22.3363 21.0448   2
  27 -20   2 13.6653 13.9474   6
  27 -19  -2 338.010 66.4284   2
  27 -19   1 3432.67 212.301   6
  27 -19   1 3508.77 216.379   2
  27 -19   4 1435.25 115.677   6
  27 -18  -3 1292.64 124.179   2
  27 -18   0 1092.33 120.576   6
  27 -18   0 1181.66 136.196   2
  27 -18   3 1190.63 119.235   6
  27 -18   3 951.790 90.3523   2
 -17 -10  -4-32.2999 26.8911   4
  27 -17  -4 17.5139 5.11821   2
  27 -17  -1 5942.37 261.788   6
  27 -17  -1 6977.71 329.144   2
  27 -17   2 9887.68 367.601   6
  27 -17   2 9810.52 355.269   2
  27 -17   5 506.997 61.8056   6
 -16 -11  -5 347.458 46.0139   4
  27 -16  -2 22.6195 18.6813   2
  27 -16   1 6496.04 296.792   6
  27 -16   1 6616.43 319.270   2
  27 -16   4 362.123 61.1730   6
  27 -15  -3 126.761 41.6622   2
  27 -15   0 3680.02 210.996   6
  27 -15   0 4106.75 259.196   2
  27 -15   3 3107.66 197.313   6
  27 -15   3 2977.35 181.446   2
 -14 -13  -4 1158.69 104.308   4
  27 -14  -1 329.000 73.2825   2
  27 -14   2 2895.99 194.590   6
  27 -14   2 2982.51 209.628   2
  27 -14   5 223.134 43.7242   6
 -13 -14  -5 1744.96 111.340   4
  27 -13  -2 2993.15 208.042   2
  27 -13   1 884.461 100.725   6
  27 -13   1 984.879 125.129   2
  27 -13   4 170.669 36.3692   6
  27 -12  -3 2488.02 166.885   2
  27 -12   0 1701.87 169.298   2
  27 -12   3 322.885 62.1949   2
  27 -12   3 256.260 50.7483   6
 -11 -16  -4 235.389 45.7368   4
  27 -11  -1 6811.55 329.378   2
  27 -11   2 281.503 65.2628   2
  27 -11   2 197.672 41.6360   6
  27 -10  -2 3542.21 217.638   2
  27 -10   1 123.732 40.2318   2
  27 -10   4 1338.32 105.809   6
  27 -10   4 1299.30 103.482   2
  27  -9  -3 1676.54 120.470   2
  -9 -18  -3 1813.08 127.009   4
  27  -9   0 237.016 57.4658   2
  27  -9   3 62.9121 26.3609   2
  -8 -19  -4 2496.30 122.656   4
  27  -8  -1 218.787 53.9564   2
  27  -8   2-36.5224 28.4771   2
  27  -7  -2 161.277 38.7526   2
  -7 -20  -2 197.179 37.1258   4
  27  -7   1-29.2849 33.2250   2
  27  -6   0 43.9783 25.5535   2
  27  -6   3 7506.92 275.099   2
  27  -5  -1 20.5405 19.3818   2
  27  -5   2 553.252 76.7029   2
  27  -4   1-15.2590 17.9755   2
  27  -3   0 446.961 63.0251   2
  28 -23   0 256.462 43.7674   2
  28 -22  -1 60.6567 23.1012   2
  28 -22   2 273.006 45.9478   6
  28 -21  -2 194.909 41.1147   2
  28 -21   1 63.8273 4.28066   2
  28 -21   1 87.8429 27.1185   6
  28 -20  -3 1237.55 99.1412   2
  28 -20   0 1045.12 100.980   6
  28 -20   0 1235.48 118.536   2
  28 -20   3 82.3117 26.8879   6
  28 -19  -1 503.356 76.8400   2
  28 -19   2 6520.89 259.773   6
  28 -19   2 5960.17 229.893   2
  28 -18  -2 1463.72 129.052   2
  28 -18   1 1284.26 117.972   6
  28 -18   1 1288.76 123.696   2
  28 -18   4 47.3892 20.6445   6
  28 -17  -3 223.727 43.4632   2
  28 -17   0 925.447 95.8246   6
  28 -17   0 1141.16 123.725   2
  28 -17   3 1399.28 116.404   6
 -16 -12  -4 30.6792 12.7942   4
  28 -16  -1 2852.99 194.815   2
  28 -16   2 1303.20 118.501   6
  28 -16   2 1307.15 120.111   2
  28 -15  -2 455.620 74.2600   2
  28 -15   1 2996.95 173.694   6
  28 -15   1 3456.27 213.824   2
  28 -15   4 676.457 73.0831   6
  28 -14  -3 492.910 65.4387   2
  28 -14   0 9.03285 16.8912   2
  28 -14   3 214.264 39.9404   2
  28 -14   3 234.475 46.9911   6
 -13 -15  -4 366.973 51.2682   4
  28 -13  -1 75.5680 37.2040   2
  28 -13   2 1005.15 94.6108   6
  28 -13   2 1256.84 123.019   2
  28 -12  -2 125.953 33.9350   2
  28 -12   1 340.663 70.1200   2
 -11 -17  -3 6.00916 12.7364   4
  28 -11   0 2483.25 185.904   2
  28 -11   3 3769.25 187.923   2
  28 -10  -1 37.0436 9.47416   2
  28 -10   2 155.224 40.0438   2
  28  -9  -2 511.327 67.5777   2
  -9 -19  -2 542.991 60.6558   4
  28  -9   1 62.5485 22.5690   2
  28  -8   0-1.59089 9.21626   2
  28  -8   3 401.134 57.5419   2
  28  -7  -1 33.7974 16.7076   2
  28  -7   2 0.11081 9.35133   2
  28  -6   1-20.3618 16.3099   2
  28  -5   0 31.8902 17.3599   2
  29 -21  -1 114.039 29.6762   2
  29 -20   1 181.089 36.7557   2
  29 -19   0 40.8120 9.81861   2
  29 -18  -1 20.3869 8.63227   2
  29 -17  -2 2009.08 134.181   2
  29 -17   1 3466.05 184.498   2
 -16 -13  -3 181.008 35.3138   4
  29 -16   0 829.216 94.0288   2
  29 -15  -1 10.7599 11.2429   2
  29 -15   2 4021.45 187.327   2
  29 -14  -2 25.5316 18.8838   2
  29 -14   1-1.20560 10.8767   2
 -13 -16  -3 42.8004 12.8961   4
  29 -13   0 501.122 74.6045   2
  29 -12  -1 2525.99 158.492   2
  29 -12   2-27.5997 22.3332   2
  29 -11   1 34.7809 18.3664   2
  29 -10   0 60.7234 26.3048   2
  29  -9  -1 90.9853 27.3755   2
  29  -8   1-0.73814 5.09753   2
  30 -15   0 229.207 41.6724   2
   0   0   0    0.00    0.00   0
TITL ks1416 in R-3
REM R-3 (#148 in standard setting)
CELL 1.54184  24.152483  24.152483   9.649998  90.0000  90.0000 120.0000
ZERR   18.00   0.000518   0.000518   0.000241   0.0000   0.0000   0.0000
LATT  3
SYMM -y, x-y, z
SYMM -x+y,-x, z
SFAC C H N O
UNIT 198.00 216.00 54.00 18.00
TREF
HKLF 4
END
;
_shelx_hkl_checksum     3911
_shelx_res_file
;
TITL ks1416 in R-3
CELL  1.54184  24.1525  24.1525   9.6500   90.000   90.000  120.000
ZERR    18.00   0.0005   0.0005   0.0002    0.000    0.000    0.000
LATT   3
SYMM  - Y,   X - Y,   Z
SYMM  - X + Y, - X,   Z
SFAC  C    H    N    O
UNIT  198 234 54 18
MERG   2
eqiv $1 y, -x+y, -z
eqiv $2  -y+1/3, x-y-1/3, z-1/3
eqiv $3 2/3-x+y,1/3-x,1/3+z
htab n3 n2_$1
htab n3 o1_$2
htab c5 o1_$3
FMAP   2
PLAN   10
SIZE     0.192   0.249   0.338
ACTA
BOND   $H
conf
L.S.   4
TEMP    23.00
WGHT    0.063700    1.415700
EXTI    0.001140
FVAR       3.33553
C1    1    0.233428    0.111205    0.009703    11.00000    0.04465    0.04047 =
         0.04637    0.00156   -0.00125    0.01789
C2    1    0.282210    0.060900    0.142586    11.00000    0.04250    0.03909 =
         0.05183   -0.00459   -0.00733    0.01772
C3    1    0.273517    0.091968    0.262701    11.00000    0.03998    0.04010 =
         0.04623   -0.00016   -0.00278    0.01576
C4    1    0.246741    0.131127    0.244387    11.00000    0.04412    0.04382 =
         0.04390    0.00249    0.00214    0.01956
C5    1    0.291675    0.082928    0.394664    11.00000    0.05142    0.05539 =
         0.05176    0.00184   -0.00665    0.02534
AFIX  43
H5    2    0.308859    0.056319    0.406436    11.00000   -1.20000
AFIX   0
C6    1    0.284034    0.113453    0.506539    11.00000    0.06504    0.07239 =
         0.04320    0.00159   -0.00427    0.03074
AFIX  43
H6    2    0.295763    0.107360    0.594550    11.00000   -1.20000
AFIX   0
C7    1    0.258646    0.153666    0.488223    11.00000    0.07356    0.06947 =
         0.04504   -0.00392    0.00665    0.03495
AFIX  43
H7    2    0.254352    0.174864    0.564296    11.00000   -1.20000
AFIX   0
C8    1    0.239968    0.162411    0.360132    11.00000    0.06530    0.06027 =
         0.05037   -0.00028    0.00574    0.03578
AFIX  43
H8    2    0.222781    0.189088    0.349766    11.00000   -1.20000
AFIX   0
C9    1    0.209610    0.118816   -0.128313    11.00000    0.06308    0.05116 =
         0.04860    0.00222   -0.00605    0.02788
AFIX  23
H9A   2    0.235715    0.115697   -0.200867    11.00000   -1.20000
H9B   2    0.214134    0.160990   -0.133680    11.00000   -1.20000
AFIX   0
C10   1    0.139774    0.068463   -0.152993    11.00000    0.06161    0.07322 =
         0.06921    0.00043   -0.00857    0.03000
AFIX  23
H10A  2    0.135857    0.026498   -0.155439    11.00000   -1.20000
H10B  2    0.114140    0.069149   -0.076349    11.00000   -1.20000
AFIX   0
C11   1    0.114168    0.079461   -0.286904    11.00000    0.07796    0.10358 =
         0.09864    0.00585   -0.03330    0.03152
AFIX 137
H11A  2    0.122233    0.122610   -0.289405    11.00000   -1.50000
H11B  2    0.068965    0.050331   -0.292373    11.00000   -1.50000
H11C  2    0.135051    0.072424   -0.363935    11.00000   -1.50000
AFIX   0
N1    3    0.259048    0.071678    0.019179    11.00000    0.04674    0.04015 =
         0.04345   -0.00519   -0.00360    0.01891
N2    3    0.227103    0.140353    0.116085    11.00000    0.05462    0.04885 =
         0.04621    0.00228    0.00013    0.02870
N3    3    0.264832    0.042468   -0.103697    11.00000    0.06295    0.04992 =
         0.04941   -0.01204   -0.00424    0.02629
O1    4    0.307290    0.027796    0.142998    11.00000    0.07290    0.06106 =
         0.06832   -0.01660   -0.01981    0.04463
H3A   2    0.228683    0.003285   -0.104532    11.00000    0.06872
H3B   2    0.297207    0.037004   -0.086884    11.00000    0.06946
HKLF 4
REM  ks1416 in R-3
REM R1 =  0.0399 for    1913 Fo > 4sig(Fo)  and  0.0437 for all    2136 data
REM    146 parameters refined using      0 restraints
END
WGHT      0.0637      1.4157
REM Highest difference peak  0.170,  deepest hole -0.148,  1-sigma level  0.031
Q1    1   0.2567  0.1034  0.2530  11.00000  0.05    0.16
Q2    1   0.1476  0.1083 -0.1498  11.00000  0.05    0.14
Q3    1   0.2285  0.1343  0.3115  11.00000  0.05    0.14
Q4    1   0.2104  0.1104  0.0756  11.00000  0.05    0.13
Q5    1   0.2687  0.0778  0.3264  11.00000  0.05    0.13
Q6    1   0.2268  0.1161 -0.0651  11.00000  0.05    0.12
Q7    1   0.2592  0.1194  0.4827  11.00000  0.05    0.11
Q8    1   0.1008  0.0779 -0.1255  11.00000  0.05    0.11
Q9    1   0.1872  0.0829 -0.1551  11.00000  0.05    0.11
Q10   1   0.2107  0.1670  0.1240  11.00000  0.05    0.11
;
_shelx_res_checksum     62349
_shelxl_version_number         .2013
data_New_Global_Publ_Block
_journal_date_recd_electronic     2015-07-02
_journal_date_accepted     2015-07-08
_journal_name_full     'Acta Crystallographica, Section E'
_journal_year     2015
_journal_volume     71
_journal_issue      8
_journal_page_first     o590
_journal_page_last     o591
_journal_paper_category     HO
_journal_paper_doi     10.1107/S2056989015013134
_journal_coeditor_code     CV5493
loop_
    _publ_contact_author_name
    _publ_contact_author_address
    _publ_contact_author_email
    'Gamal A. El-Hiti'
;
Cornea Research Chair
Department of Optometry
College of Applied Medical Sciences
King Saud University
PO Box 10219
Riyadh 11433
Saudi Arabia
;
 gelhiti@ksu.edu.sa
    'Kariuki, Benson M.'
;
School of Chemistry
Cardiff University
Main Building
Park Place
Cardiff CF10 3AT
Wales
;
 kariukib@cardiff.ac.uk
_publ_contact_author_fax     '00966114693536'
_publ_contact_author_phone     '009661149693778'
_publ_section_title
;
Crystal structure of 3-amino-2-propylquinazolin-4(3<i>H</i>)-one
;
loop_
    _publ_author_name
    _publ_author_footnote
    _publ_author_address
    'El-Hiti, Gamal A.' .
;
Cornea Research Chair
Department of Optometry
College of Applied Medical Sciences
King Saud University
PO Box 10219
Riyadh 11433
Saudi Arabia
;
    'Smith, Keith' .
;
School of Chemistry
Cardiff University
Main Building
Park Place
Cardiff CF10 3AT
Wales
;
    'Hegazy, Amany S.' .
;
School of Chemistry
Cardiff University
Main Building
Park Place
Cardiff CF10 3AT
Wales
;
    'Alanazi, Saud A.' .
;
Cornea Research Chair
Department of Optometry
College of Applied Medical Sciences
King Saud University
PO Box 10219
Riyadh 11433
Saudi Arabia
;
    'Kariuki, Benson M.' .
;
School of Chemistry
Cardiff University
Main Building
Park Place
Cardiff CF10 3AT
Wales
;
