# Supplementary material for: Crystal structure of 3-amino-2-propyl­quinazolin-4(3H)-one
Source: Acta Crystallogr E Crystallogr Commun. 2015 Jul 22;71(Pt 8):o590–1. doi: 10.1107/S2056989015013134 (PMC4571413; doi:10.1107/S2056989015013134)
Supplement: Supplementary file 2 [file e-71-0o590-Isup2.hkl]

data_I                                                                          
_shelx_title ' ks1416 in R-3'                                                   
_shelx_refln_list_code          4                                               
_shelx_F_calc_maximum      368.60                                               
_exptl_crystal_F_000      1944.00                                               
_reflns_d_resolution_high  0.8018                                               
                                                                                
loop_                                                                           
 _space_group_symop_operation_xyz                                               
 'x, y, z'                                                                      
 '-y, x-y, z'                                                                   
 '-x+y, -x, z'                                                                  
 'x+2/3, y+1/3, z+1/3'                                                          
 '-y+2/3, x-y+1/3, z+1/3'                                                       
 '-x+y+2/3, -x+1/3, z+1/3'                                                      
 'x+1/3, y+2/3, z+2/3'                                                          
 '-y+1/3, x-y+2/3, z+2/3'                                                       
 '-x+y+1/3, -x+2/3, z+2/3'                                                      
 '-x, -y, -z'                                                                   
 'y, -x+y, -z'                                                                  
 'x-y, x, -z'                                                                   
 '-x+2/3, -y+1/3, -z+1/3'                                                       
 'y+2/3, -x+y+1/3, -z+1/3'                                                      
 'x-y+2/3, x+1/3, -z+1/3'                                                       
 '-x+1/3, -y+2/3, -z+2/3'                                                       
 'y+1/3, -x+y+2/3, -z+2/3'                                                      
 'x-y+1/3, x+2/3, -z+2/3'                                                       
                                                                                
_cell_length_a    24.1525                                                       
_cell_length_b    24.1525                                                       
_cell_length_c     9.6500                                                       
_cell_angle_alpha  90.000                                                       
_cell_angle_beta   90.000                                                       
_cell_angle_gamma 120.000                                                       
                                                                                
_shelx_F_squared_multiplier     1.000                                           
                                                                                
loop_                                                                           
 _refln_index_h                                                                 
 _refln_index_k                                                                 
 _refln_index_l                                                                 
 _refln_F_squared_calc                                                          
 _refln_F_squared_meas                                                          
 _refln_F_squared_sigma                                                         
 _refln_observed_status                                                         
  -1   2   0      27866.74      28452.53       206.18 o                         
   0   3   0      43304.38      40686.57       151.00 o                         
  -2   4   0      12012.25      11059.28        80.71 o                         
  -4   5   0      18542.79      18039.05       121.20 o                         
  -1   5   0      15557.33      15261.82       106.57 o                         
  -3   6   0      69352.29      70250.07       278.14 o                         
   0   6   0     135864.66     136178.81       550.08 o                         
  -5   7   0      34250.95      34176.32       282.18 o                         
  -2   7   0     113963.91     121386.40       415.95 o                         
  -7   8   0        569.63        465.38        23.01 o                         
  -4   8   0      20821.25      22380.65       167.10 o                         
  -1   8   0      52407.07      52268.87       561.46 o                         
  -6   9   0        158.84        112.39        11.13 o                         
  -3   9   0      21264.53      21884.04       175.13 o                         
   0   9   0        340.00        386.26        23.27 o                         
  -8  10   0       1841.40       2351.91        57.11 o                         
  -5  10   0       1358.49        980.97        38.29 o                         
  -2  10   0       1540.40       1811.48        52.63 o                         
 -10  11   0        303.44        436.11        26.85 o                         
  -7  11   0      22094.43      22401.76       290.90 o                         
  -4  11   0       6213.20       6595.68       106.15 o                         
  -1  11   0         81.21         77.99        11.34 o                         
  -9  12   0       2306.33       2749.72        68.27 o                         
  -6  12   0      17348.22      18575.17       260.53 o                         
  -3  12   0      18799.73      20224.67       200.08 o                         
   0  12   0       1218.70       1202.50        49.70 o                         
 -11  13   0       1858.20       2150.58        65.11 o                         
  -8  13   0       6741.26       7096.08       119.36 o                         
  -5  13   0       2497.68       2542.21        72.78 o                         
  -2  13   0       1303.13       1555.32        57.07 o                         
 -13  14   0       1053.07       1001.93        76.13 o                         
 -10  14   0       6234.93       6896.31       117.59 o                         
  -7  14   0       6818.42       7254.78       177.35 o                         
  -4  14   0      14934.16      17368.57       349.23 o                         
  -1  14   0        263.21        199.69        33.73 o                         
 -12  15   0        181.06        344.52        44.62 o                         
  -9  15   0       1951.46       2161.90       104.12 o                         
  -6  15   0        827.10        872.84        62.17 o                         
  -3  15   0       1007.19        865.54        73.39 o                         
   0  15   0          9.47          7.91         3.61 o                         
 -14  16   0        408.21        359.98        16.42 o                         
 -11  16   0       1504.59       1594.76        96.00 o                         
  -8  16   0         63.35         73.72        19.02 o                         
  -5  16   0       1775.80       1814.34        91.28 o                         
  -2  16   0         25.06         20.92         4.07 o                         
 -16  17   0        219.61        243.35        15.44 o                         
 -13  17   0       2404.85       2246.95        41.66 o                         
 -10  17   0        820.71        947.13        74.59 o                         
  -7  17   0          0.22        -10.47        10.47 o                         
  -4  17   0        530.10        543.61        21.62 o                         
  -1  17   0        447.23        394.25        17.97 o                         
 -15  18   0         93.75         54.91         7.57 o                         
 -12  18   0       1805.96       1790.61        37.67 o                         
  -9  18   0        548.09        547.39        16.56 o                         
  -6  18   0         38.26         37.39         5.48 o                         
  -3  18   0          1.28          0.96         0.97 o                         
   0  18   0         91.12         82.18         8.87 o                         
 -17  19   0         57.60         52.64         7.47 o                         
 -14  19   0        294.25        302.69        15.98 o                         
 -11  19   0          0.09         25.01        10.83 o                         
  -8  19   0         61.28         59.65         7.23 o                         
  -5  19   0         11.12         13.56         4.63 o                         
  -2  19   0         55.79         41.32         6.35 o                         
 -19  20   0        295.37        357.44        19.11 o                         
 -16  20   0         91.13         52.85         7.18 o                         
 -13  20   0         10.54         11.27         4.20 o                         
 -10  20   0         21.09         27.76         4.99 o                         
  -7  20   0        127.80        126.82        10.83 o                         
  -4  20   0          0.02         -1.41         2.10 o                         
  -1  20   0        486.56        423.74        20.72 o                         
 -18  21   0         10.48          4.10         0.73 o                         
 -15  21   0        192.89        179.03        13.47 o                         
 -12  21   0        435.96        396.22        15.55 o                         
  -9  21   0        200.88        230.10        14.99 o                         
  -6  21   0         22.23         24.90         4.72 o                         
  -3  21   0        371.64        348.87        18.79 o                         
   0  21   0        190.68        224.17        14.47 o                         
 -20  22   0         38.50         43.30         6.35 o                         
 -17  22   0         76.58         59.22         7.42 o                         
 -14  22   0         41.27         49.71         6.93 o                         
 -11  22   0          0.45          0.23         1.28 o                         
  -8  22   0        279.79        242.29        15.44 o                         
  -5  22   0         76.06         68.09         7.95 o                         
  -2  22   0       1042.37       1049.93        31.71 o                         
 -22  23   0         26.49         25.99         4.28 o                         
 -19  23   0       1311.00       1283.06        34.84 o                         
 -16  23   0          0.37          1.44         1.79 o                         
 -13  23   0        450.45        495.77        17.35 o                         
 -10  23   0         53.81         49.72         6.69 o                         
  -7  23   0         68.92         70.90         8.18 o                         
  -4  23   0        204.50        166.48        12.43 o                         
  -1  23   0          7.00         11.95         3.07 o                         
 -21  24   0        140.86        129.33        10.19 o                         
 -18  24   0         39.62         40.43         7.97 o                         
 -15  24   0        285.12        296.63        16.87 o                         
 -12  24   0         94.34         90.94         9.09 o                         
  -9  24   0        164.96        169.46        12.52 o                         
  -6  24   0          3.04          2.06         3.93 o                         
  -3  24   0        132.43        111.02         9.44 o                         
   0  24   0          0.06          0.11         1.76 o                         
 -23  25   0          2.60          1.18         0.30 o                         
 -20  25   0          4.82          3.19         2.76 o                         
 -17  25   0         31.09         23.69         4.26 o                         
 -14  25   0        120.27        138.76        16.42 o                         
 -11  25   0        281.23        273.83        15.33 o                         
  -8  25   0        286.08        274.10        15.21 o                         
  -5  25   0        100.38        114.97         9.41 o                         
  -2  25   0         41.62         29.36         4.23 o                         
 -25  26   0         63.12         40.90         3.86 o                         
 -22  26   0          1.03          0.64         1.43 o                         
 -19  26   0          1.84          3.46         1.81 o                         
 -16  26   0         50.87         35.80         8.08 o                         
 -13  26   0         27.65         26.06         4.35 o                         
 -10  26   0        833.35        854.67        25.41 o                         
  -7  26   0         22.10         14.06         2.89 o                         
  -4  26   0         39.44         44.66         5.09 o                         
  -1  26   0          1.10          0.41         2.95 o                         
 -24  27   0         38.72         40.18         5.67 o                         
 -21  27   0          5.08          3.95         2.30 o                         
 -18  27   0         22.76         21.31         5.17 o                         
 -15  27   0        141.50        153.02        15.22 o                         
 -12  27   0        321.60        347.35        19.19 o                         
  -9  27   0         98.28        101.89         8.12 o                         
  -6  27   0          0.25         -1.59         1.59 o                         
  -3  27   0          9.66          9.54         2.37 o                         
 -23  28   0          1.42          2.87         1.56 o                         
 -20  28   0          0.08         -0.14         0.83 o                         
 -17  28   0        161.54        223.30        16.72 o                         
 -14  28   0          1.21          0.81         1.52 o                         
 -11  28   0         94.73         91.45         9.70 o                         
  -8  28   0        109.30        101.87         8.56 o                         
  -5  28   0         43.55         23.06         3.93 o                         
 -19  29   0          0.72          5.46         2.36 o                         
 -16  29   0         36.13         45.05         6.71 o                         
 -13  29   0         71.86         74.55         8.45 o                         
 -10  29   0         12.49          3.67         0.88 o                         
 -15  30   0         29.71         20.60         3.75 o                         
  -1   1   1      44407.96      42398.34       168.77 o                         
  -3   2   1        171.81        117.49         5.90 o                         
   0   2   1      55600.36      50775.39       267.83 o                         
  -5   3   1       8974.16       8948.80       126.48 o                         
  -2   3   1        414.89        513.64        14.25 o                         
   1   3   1        195.78        175.86        16.00 o                         
  -7   4   1        252.68        263.09        24.56 o                         
  -4   4   1       1541.91       1264.43        23.07 o                         
  -1   4   1       8293.10       6937.18       135.03 o                         
   2   4   1       9041.46       8685.33        66.76 o                         
  -9   5   1        789.48        841.21        50.30 o                         
  -6   5   1      25294.03      26515.01       171.48 o                         
  -3   5   1      59642.43      60103.67       388.37 o                         
   0   5   1      28556.62      27454.36       123.10 o                         
   3   5   1      10614.63       9595.22        87.65 o                         
 -11   6   1        623.23        637.90        48.61 o                         
  -8   6   1        997.77       1036.11        45.37 o                         
  -5   6   1      38109.44      37313.57       160.02 o                         
  -2   6   1     111753.23     110653.78       383.50 o                         
   1   6   1       9828.12       9807.55        92.95 o                         
   4   6   1        469.47        350.29        24.57 o                         
 -13   7   1       2399.96       2741.52       110.72 o                         
 -10   7   1        905.34        888.75        38.96 o                         
  -7   7   1       7541.06       7313.20        95.44 o                         
  -4   7   1      97015.26      98427.63       961.33 o                         
  -1   7   1       2469.47       2381.23        43.95 o                         
   2   7   1       3318.02       3345.22        56.07 o                         
   5   7   1       9319.26      10019.57       206.49 o                         
 -15   8   1          3.56         -4.03         4.54 o                         
 -12   8   1       6216.97       6788.77       166.26 o                         
  -9   8   1       6059.17       5479.78        92.85 o                         
  -6   8   1       1210.48       1239.42        30.96 o                         
  -3   8   1      40001.16      40315.84       214.26 o                         
   0   8   1        889.65        871.55        28.77 o                         
   3   8   1       5126.29       5089.55        77.58 o                         
   6   8   1       1590.22       1729.29        92.72 o                         
 -17   9   1        223.48        269.69        41.60 o                         
 -14   9   1       4166.72       4626.47       150.72 o                         
 -11   9   1      18881.53      20273.26       480.76 o                         
  -8   9   1       2292.87       2582.61        61.72 o                         
  -5   9   1       3169.25       3229.99        62.92 o                         
  -2   9   1      11385.00      11429.94       114.64 o                         
   1   9   1        412.24        586.61        26.09 o                         
   4   9   1       2848.41       3311.18       125.33 o                         
   7   9   1       5102.40       5224.76       176.92 o                         
 -19  10   1        192.22        153.87         9.50 o                         
 -16  10   1       2754.27       3179.96       134.11 o                         
 -13  10   1        624.72        632.77        52.74 o                         
 -10  10   1        502.87        532.54        31.16 o                         
  -7  10   1          0.77         -2.63         3.19 o                         
  -4  10   1       5840.80       5614.83        87.53 o                         
  -1  10   1        360.57        512.11        59.37 o                         
   2  10   1       1773.22       2259.02       103.31 o                         
   5  10   1        132.88        193.33        32.83 o                         
   8  10   1        658.99        617.52        21.12 o                         
 -21  11   1         31.94         26.13         4.84 o                         
 -18  11   1        153.40        166.72        13.75 o                         
 -15  11   1       3926.67       4397.16       152.46 o                         
 -12  11   1        395.88        439.84        31.39 o                         
  -9  11   1        807.86        833.67        38.46 o                         
  -6  11   1       3013.65       3486.40        98.20 o                         
  -3  11   1       1498.00       1401.46        44.66 o                         
   0  11   1       8670.19       8453.42       196.76 o                         
   3  11   1        222.09        285.43        38.86 o                         
   6  11   1       1982.72       1866.09        97.89 o                         
   9  11   1        186.52        179.05        11.85 o                         
 -23  12   1        222.84        204.38        18.05 o                         
 -20  12   1         84.46         79.01         8.47 o                         
 -17  12   1        537.04        487.39        18.91 o                         
 -14  12   1          2.49          1.52         2.64 o                         
 -11  12   1        488.77        422.36        29.98 o                         
  -8  12   1       2037.07       2019.57        60.03 o                         
  -5  12   1      22630.30      23980.85       207.42 o                         
  -2  12   1       9339.69       9494.77       232.12 o                         
   1  12   1       1883.37       2206.72       109.78 o                         
   4  12   1        854.27       1026.50        81.27 o                         
   7  12   1       1312.90       1394.50        33.24 o                         
  10  12   1        289.31        285.54        16.71 o                         
 -25  13   1        208.29        271.84        22.47 o                         
 -22  13   1         79.93         89.59         9.27 o                         
 -19  13   1        183.40        199.70        13.66 o                         
 -16  13   1        962.07        774.04        23.73 o                         
 -13  13   1        336.46        378.56        30.62 o                         
 -10  13   1         36.58          2.40        22.66 o                         
  -7  13   1      12831.13      13473.54       269.49 o                         
  -4  13   1      14828.23      15248.26       180.42 o                         
  -1  13   1       1559.32       1696.47        96.48 o                         
   2  13   1       3393.67       3254.55       144.87 o                         
   5  13   1        983.42       1024.38        28.31 o                         
   8  13   1          4.45          1.58         4.68 o                         
  11  13   1        122.93        105.27        14.62 o                         
 -27  14   1         19.77         29.57         6.59 o                         
 -24  14   1         21.12         20.05         4.74 o                         
 -21  14   1        389.52        402.47        19.92 o                         
 -18  14   1        323.37        365.04        18.41 o                         
 -15  14   1       1012.21       1034.60        27.12 o                         
 -12  14   1        661.53        669.77        40.26 o                         
  -9  14   1        233.50        297.36        24.99 o                         
  -6  14   1      27324.75      28393.98       436.29 o                         
  -3  14   1       8269.49       8910.49       225.68 o                         
   0  14   1       1614.34       1607.70       102.25 o                         
   3  14   1        146.70        139.87        10.81 o                         
   6  14   1          0.32          0.37         1.70 o                         
   9  14   1        385.25        326.42        17.61 o                         
  12  14   1        331.77        330.05        23.61 o                         
 -29  15   1          1.68          0.97         1.01 o                         
 -26  15   1         52.76         48.99         5.88 o                         
 -23  15   1         11.44          6.82         2.82 o                         
 -20  15   1         75.84         80.41         9.08 o                         
 -17  15   1         97.78        132.32        11.10 o                         
 -14  15   1       1050.84        912.54        24.27 o                         
 -11  15   1       1864.79       1746.86        65.84 o                         
  -8  15   1       6669.03       6908.80       124.48 o                         
  -5  15   1       9140.22       8970.04       233.43 o                         
  -2  15   1         42.04        100.61        27.53 o                         
   1  15   1        322.66        306.99        15.27 o                         
   4  15   1        562.41        416.52        20.36 o                         
   7  15   1        154.22        106.35         9.93 o                         
  10  15   1        223.12        204.68        19.35 o                         
  13  15   1          5.93          6.79         3.34 o                         
 -28  16   1        247.24        256.61        17.52 o                         
 -25  16   1          1.26          3.89         2.11 o                         
 -22  16   1        198.46        224.18        14.87 o                         
 -19  16   1        225.24        206.99        14.34 o                         
 -16  16   1       2753.23       2898.62        52.15 o                         
 -13  16   1        676.61        617.92        21.35 o                         
 -10  16   1       1396.70       1411.66        59.56 o                         
  -4  16   1       2232.01       2324.05       125.81 o                         
  -1  16   1        335.19        356.62        16.57 o                         
   2  16   1         81.73        101.51        16.10 o                         
   5  16   1        256.78        206.52        14.07 o                         
   8  16   1          4.51          0.59         1.45 o                         
  11  16   1        589.15        613.13        29.65 o                         
 -27  17   1        551.25        574.57        46.59 o                         
 -24  17   1         11.58         13.61         3.33 o                         
 -21  17   1         15.71         10.88         2.50 o                         
 -18  17   1        274.77        290.47        16.91 o                         
 -15  17   1        814.47        862.23        26.62 o                         
 -12  17   1        486.84        477.11        15.48 o                         
  -9  17   1       3861.77       3618.67        51.87 o                         
  -6  17   1         13.54         12.61         3.02 o                         
  -3  17   1         94.02        111.65         8.96 o                         
   0  17   1         12.00         12.69         2.86 o                         
   3  17   1       1306.81       1293.50        35.53 o                         
   6  17   1        684.48        638.25        23.99 o                         
   9  17   1        286.91        287.06        21.30 o                         
  12  17   1        202.36        227.19        14.25 o                         
 -29  18   1          0.94          1.83         0.78 o                         
 -26  18   1        230.29        213.91        24.72 o                         
 -23  18   1          0.48          0.32         1.91 o                         
 -20  18   1         13.86          4.81         2.94 o                         
 -17  18   1       1831.36       1855.94        43.37 o                         
 -14  18   1          8.76          3.19         0.60 o                         
 -11  18   1        210.37        236.28        11.78 o                         
  -8  18   1        663.77        622.50        23.29 o                         
  -5  18   1        209.03        194.40        12.32 o                         
  -2  18   1         19.26         14.37         3.11 o                         
   1  18   1       1032.58       1080.18        32.56 o                         
   4  18   1        136.04        106.86        10.01 o                         
   7  18   1         13.68          2.86         1.33 o                         
  10  18   1          2.30          3.33         0.85 o                         
 -28  19   1         44.24         45.25         6.91 o                         
 -25  19   1         22.07         17.89         3.68 o                         
 -22  19   1        527.46        536.91        22.87 o                         
 -19  19   1        115.85        104.57        10.30 o                         
 -16  19   1         83.55         82.32         9.12 o                         
 -13  19   1        139.50        156.90         9.74 o                         
 -10  19   1       2330.04       2348.25        46.04 o                         
  -7  19   1       5412.43       5506.00        71.58 o                         
  -4  19   1         36.22         42.85         6.42 o                         
  -1  19   1         33.32         25.23         6.39 o                         
   2  19   1       1721.36       1677.43        40.39 o                         
   5  19   1       1226.62       1201.88        31.27 o                         
   8  19   1         30.05         19.67         4.85 o                         
 -27  20   1        236.99        254.21        17.48 o                         
 -24  20   1         41.92         33.66         5.09 o                         
 -21  20   1          9.54         13.65         3.62 o                         
 -18  20   1        244.18        202.32        14.64 o                         
 -15  20   1        937.16       1002.19        32.41 o                         
 -12  20   1        222.71        215.50        11.61 o                         
  -9  20   1       1682.69       1729.78        40.85 o                         
  -6  20   1       2557.01       2538.06        49.85 o                         
  -3  20   1         82.48         57.54         7.26 o                         
   0  20   1        650.02        623.72        24.71 o                         
   3  20   1         50.76         29.58         4.98 o                         
   6  20   1         33.85         19.41         4.53 o                         
   9  20   1          8.93          8.18         2.46 o                         
 -29  21   1          6.78         10.25         2.67 o                         
 -26  21   1         21.17         19.97         4.89 o                         
 -23  21   1         87.87         81.70         8.46 o                         
 -20  21   1        452.09        490.73        22.26 o                         
 -17  21   1         11.96         10.25         3.09 o                         
 -14  21   1        184.64        170.16        10.30 o                         
 -11  21   1        856.51        858.60        28.83 o                         
  -8  21   1       2716.53       2825.11        52.87 o                         
  -5  21   1       1040.78       1031.69        32.05 o                         
  -2  21   1        542.75        521.50        22.44 o                         
   1  21   1         21.41         15.81         3.65 o                         
   4  21   1         23.68         16.24         2.53 o                         
   7  21   1          0.17          3.04         1.50 o                         
 -28  22   1          3.43          5.45         2.08 o                         
 -25  22   1          0.62         -3.44         3.44 o                         
 -22  22   1         98.53        108.17         9.75 o                         
 -19  22   1        438.40        438.41        21.05 o                         
 -16  22   1        329.22        310.28        23.73 o                         
 -13  22   1        340.14        324.66        17.41 o                         
 -10  22   1       1179.19       1152.82        33.61 o                         
  -7  22   1       2063.11       1980.01        44.51 o                         
  -4  22   1        382.02        345.23        18.24 o                         
  -1  22   1        269.37        239.76        14.56 o                         
   2  22   1          2.46          1.76         1.11 o                         
   5  22   1          1.66          1.85         1.74 o                         
 -27  23   1         10.10         12.64         3.29 o                         
 -24  23   1          7.31          0.13         0.71 o                         
 -21  23   1         95.04         95.70         9.15 o                         
 -18  23   1          3.12          4.95         3.27 o                         
 -15  23   1         48.46         46.45         6.19 o                         
 -12  23   1        309.69        289.58        16.41 o                         
  -9  23   1        224.76        180.65        13.23 o                         
  -6  23   1        525.67        543.17        22.68 o                         
  -3  23   1        257.67        249.31        14.68 o                         
   0  23   1          1.16          3.81         1.55 o                         
   3  23   1         18.38         20.78         4.47 o                         
 -26  24   1          2.18          2.64         0.84 o                         
 -23  24   1         65.02         62.88         9.35 o                         
 -20  24   1         72.72         83.44        12.00 o                         
 -17  24   1         51.37         40.77         8.49 o                         
 -14  24   1        466.26        491.12        17.18 o                         
 -11  24   1        158.98        161.71        12.06 o                         
  -8  24   1        258.76        272.19        15.74 o                         
  -5  24   1        178.63        192.28        12.75 o                         
  -2  24   1         75.22         99.73         8.29 o                         
   1  24   1          9.17         14.33         2.62 o                         
 -25  25   1          2.07          2.77         1.72 o                         
 -22  25   1          3.38          2.11         1.79 o                         
 -19  25   1        412.62        407.71        25.63 o                         
 -16  25   1         25.57         29.13         4.88 o                         
 -13  25   1         26.06         35.43         5.42 o                         
 -10  25   1        339.95        345.56        17.11 o                         
  -7  25   1        151.72        144.31        10.79 o                         
  -4  25   1         28.94         22.56         4.02 o                         
  -1  25   1        838.01        784.66        18.82 o                         
 -24  26   1         34.26         35.94         5.74 o                         
 -21  26   1        121.24        119.39        12.15 o                         
 -18  26   1         11.05         17.70         4.87 o                         
 -15  26   1         59.11         48.76         7.15 o                         
 -12  26   1         44.60         39.02         5.18 o                         
  -9  26   1         42.69         45.01         5.74 o                         
  -6  26   1          3.48          1.88         2.10 o                         
  -3  26   1         34.38         31.00         6.07 o                         
 -23  27   1          0.05         -1.37         1.62 o                         
 -20  27   1          0.08         -2.63         2.99 o                         
 -17  27   1         12.83         11.12         3.62 o                         
 -14  27   1         69.83         83.30         7.05 o                         
 -11  27   1        586.01        589.80        19.57 o                         
  -8  27   1        344.82        312.21        13.63 o                         
  -5  27   1         32.33         17.14         2.72 o                         
 -22  28   1          0.07         -1.47         1.47 o                         
 -19  28   1          9.10          5.62         2.03 o                         
 -16  28   1         28.65         30.62         6.30 o                         
 -13  28   1        323.24        287.46        20.66 o                         
 -10  28   1        132.77        115.67         7.68 o                         
  -7  28   1         16.66          5.81         1.08 o                         
 -21  29   1          2.87         -0.07         0.46 o                         
 -18  29   1          0.04          3.13         1.65 o                         
 -15  29   1          1.48         -0.11         0.98 o                         
 -12  29   1        363.66        311.90        16.60 o                         
  -9  29   1         37.92         16.28         3.30 o                         
   0   1   2        188.09        159.36        13.92 o                         
  -2   2   2      35132.50      32979.83       451.54 o                         
   1   2   2       2281.64       2111.56        79.08 o                         
  -4   3   2       1202.06        807.31        20.68 o                         
  -1   3   2        204.07        151.18        14.71 o                         
   2   3   2      15111.36      14436.68       184.19 o                         
  -6   4   2       2717.95       2095.53        73.03 o                         
  -3   4   2       6978.96       6309.15        92.68 o                         
   0   4   2       4031.56       3681.47        87.78 o                         
   3   4   2        415.08        473.89        36.73 o                         
  -8   5   2       6168.66       6000.97       138.66 o                         
  -5   5   2         15.85         24.91         4.72 o                         
  -2   5   2      21379.21      20073.53       202.88 o                         
   1   5   2         51.74        111.45        17.46 o                         
   4   5   2      10029.85      10740.70       200.19 o                         
 -10   6   2       2478.70       2582.13       101.61 o                         
  -7   6   2          0.16          8.62         3.68 o                         
  -4   6   2         44.03         95.32        12.89 o                         
  -1   6   2       2130.03       2542.93        79.05 o                         
   2   6   2       8667.09       8878.78       171.70 o                         
   5   6   2       2038.97       2075.98        94.09 o                         
 -12   7   2        881.57        824.12        62.02 o                         
  -9   7   2         32.23         65.83        16.22 o                         
  -6   7   2       5077.27       4765.82        74.48 o                         
  -3   7   2       8116.41       7226.99       132.56 o                         
   0   7   2        108.99        102.14        17.97 o                         
   3   7   2        638.70        536.16        45.97 o                         
   6   7   2          1.61         -6.08         6.08 o                         
 -14   8   2        962.83       1005.67        74.55 o                         
 -11   8   2        621.79        828.46        60.49 o                         
  -8   8   2       8175.12       9328.60       181.77 o                         
  -5   8   2       1934.15       1913.81        45.26 o                         
  -2   8   2       2066.90       1947.16        37.26 o                         
   1   8   2      11071.04      10692.82       205.33 o                         
   4   8   2       1845.34       1840.10        94.61 o                         
   7   8   2        132.38        157.68        30.41 o                         
 -16   9   2          8.70         10.52         8.07 o                         
 -13   9   2         83.61         56.37        18.13 o                         
 -10   9   2         43.76         64.19        14.72 o                         
  -7   9   2          3.29          0.94         3.97 o                         
  -4   9   2        289.75        300.45        17.84 o                         
  -1   9   2        221.90        289.68        31.91 o                         
   2   9   2          6.83         14.30         7.88 o                         
   5   9   2        564.67        511.91        54.42 o                         
   8   9   2         48.65         60.70        20.25 o                         
 -18  10   2         50.59         87.10        10.92 o                         
 -15  10   2        804.75        900.69        73.87 o                         
 -12  10   2         20.76         48.24        14.94 o                         
  -9  10   2        129.98        111.50        20.73 o                         
  -6  10   2       1124.80       1138.61        39.55 o                         
  -3  10   2       2666.29       2626.42        52.31 o                         
   0  10   2         76.20         73.46        18.39 o                         
   3  10   2       1056.86       1116.41        77.80 o                         
   6  10   2        787.38        767.92        71.14 o                         
   9  10   2          3.69         -7.05        21.64 o                         
 -20  11   2         18.90         35.32        30.12 o                         
 -17  11   2        213.27        244.75        13.44 o                         
 -14  11   2        225.57        284.18        40.70 o                         
 -11  11   2        791.69        790.43        60.42 o                         
  -8  11   2        949.38        934.11        33.20 o                         
  -5  11   2       1253.76       1292.08        42.65 o                         
  -2  11   2        305.04        256.49        33.05 o                         
   1  11   2        491.87        463.24        49.90 o                         
   4  11   2       1031.93       1069.18        83.28 o                         
   7  11   2         36.43         26.78        19.81 o                         
  10  11   2         43.15         27.96         6.81 o                         
 -22  12   2         41.04         65.86        11.72 o                         
 -19  12   2        472.02        454.69        19.24 o                         
 -16  12   2        881.26        885.19        25.62 o                         
 -13  12   2         31.92         17.10         9.46 o                         
 -10  12   2        133.75        186.93        29.04 o                         
  -7  12   2       3514.83       3552.30        78.31 o                         
  -4  12   2        337.90        314.77        36.52 o                         
  -1  12   2        437.85        472.59        48.63 o                         
   2  12   2        558.19        638.06        63.02 o                         
   5  12   2        129.58         98.30        15.93 o                         
   8  12   2        124.99        108.38         9.37 o                         
  11  12   2        138.11        138.59        16.79 o                         
 -24  13   2        300.38        317.15        24.59 o                         
 -21  13   2         11.00         19.04         4.53 o                         
 -18  13   2        620.46        679.01        23.48 o                         
 -15  13   2        117.22         62.27        23.19 o                         
 -12  13   2        271.89        154.71        28.46 o                         
  -9  13   2        167.46        144.53        17.59 o                         
  -6  13   2       5449.32       6074.54       169.64 o                         
  -3  13   2        673.09        468.56        49.12 o                         
   0  13   2        123.10        133.09        27.92 o                         
   3  13   2          7.00          6.56         8.25 o                         
   6  13   2       1987.37       1909.73        52.66 o                         
   9  13   2          1.79          0.77         3.13 o                         
  12  13   2        214.28        173.16        17.38 o                         
 -26  14   2          0.21          3.66         2.35 o                         
 -23  14   2         34.19         29.19         4.92 o                         
 -20  14   2         46.72         48.91         6.94 o                         
 -17  14   2          5.78          5.36         2.41 o                         
 -14  14   2       1739.22       1867.16        49.51 o                         
 -11  14   2        487.24        474.52        51.35 o                         
  -8  14   2         32.58         74.14         9.89 o                         
  -5  14   2        402.59        266.51        37.20 o                         
  -2  14   2        679.43        550.32        57.81 o                         
   1  14   2        202.52        175.82        17.47 o                         
   4  14   2        239.97        249.27        27.24 o                         
   7  14   2        908.81        847.94        38.99 o                         
  10  14   2        450.31        437.42        28.48 o                         
  13  14   2        305.55        269.24        18.71 o                         
 -28  15   2         48.37         40.96         6.68 o                         
 -25  15   2         37.83         24.30         6.59 o                         
 -22  15   2          9.76          6.84         1.51 o                         
 -19  15   2        914.69        894.85        29.72 o                         
 -16  15   2         51.07         80.37         6.43 o                         
 -13  15   2        566.78        568.11        20.40 o                         
 -10  15   2        548.01        619.35        39.07 o                         
  -7  15   2       5549.64       5627.09       178.85 o                         
  -4  15   2        229.83        254.91        38.76 o                         
  -1  15   2        239.43        256.73        43.74 o                         
   2  15   2        100.82         96.42         8.51 o                         
   5  15   2       2434.37       2271.05        65.41 o                         
   8  15   2         39.36         51.15         7.46 o                         
  11  15   2        936.43        979.29        38.53 o                         
  14  15   2          0.64          2.29         1.70 o                         
 -27  16   2          5.19          2.03         1.68 o                         
 -24  16   2        254.95        276.48        18.23 o                         
 -21  16   2         48.78         50.79         6.80 o                         
 -18  16   2          2.10          2.01         3.17 o                         
 -15  16   2       1809.23       1697.03        30.10 o                         
 -12  16   2        170.63        182.75         9.59 o                         
  -9  16   2         71.34         59.05        17.38 o                         
  -6  16   2       1625.03       1563.38        33.83 o                         
  -3  16   2         82.07         71.90         7.38 o                         
   0  16   2        447.84        397.98        17.65 o                         
   3  16   2         77.47         60.27         7.31 o                         
   6  16   2          0.81         -3.89         3.89 o                         
   9  16   2        451.37        444.48        27.07 o                         
  12  16   2         12.22         11.32         3.05 o                         
 -29  17   2        190.49        180.70        12.07 o                         
 -26  17   2        106.64        122.21        13.41 o                         
 -23  17   2        347.33        340.96        17.59 o                         
 -20  17   2       1111.16       1193.05        34.85 o                         
 -17  17   2        308.48        331.95        18.23 o                         
 -14  17   2        391.73        403.00        14.73 o                         
 -11  17   2          8.77          5.99         1.98 o                         
  -8  17   2       1056.44       1027.66        28.06 o                         
  -5  17   2        541.47        498.71        19.42 o                         
  -2  17   2        208.80        219.16        13.14 o                         
   1  17   2        464.19        501.47        21.48 o                         
   4  17   2         27.69         29.14         8.11 o                         
   7  17   2          3.34          4.41         1.04 o                         
  10  17   2        284.30        318.62        19.58 o                         
 -28  18   2        139.31        131.62        11.60 o                         
 -25  18   2       1028.05       1064.37        28.22 o                         
 -22  18   2        141.79        159.90        12.42 o                         
 -19  18   2         21.17         30.00         5.49 o                         
 -16  18   2         73.35         76.02         6.79 o                         
 -13  18   2        125.36        111.66         8.09 o                         
 -10  18   2       1575.78       1593.62        35.52 o                         
  -7  18   2         20.28         12.22         3.06 o                         
  -4  18   2        730.62        711.32        24.30 o                         
  -1  18   2         92.97         98.95         9.40 o                         
   2  18   2        211.19        260.66        15.49 o                         
   5  18   2        118.86        131.19        10.75 o                         
   8  18   2        266.60        311.97        20.35 o                         
 -27  19   2         22.29         30.38         5.97 o                         
 -24  19   2         84.71         76.15         7.82 o                         
 -21  19   2          1.88          3.69         6.33 o                         
 -18  19   2        544.75        576.77        24.57 o                         
 -15  19   2        315.72        274.43        13.29 o                         
 -12  19   2        537.75        542.53        22.72 o                         
  -9  19   2       3184.11       3176.68        55.47 o                         
  -6  19   2       1290.60       1267.77        34.49 o                         
  -3  19   2        215.58        227.67        14.62 o                         
   0  19   2        372.89        412.08        19.80 o                         
   3  19   2        678.86        638.95        23.19 o                         
   6  19   2         23.98          9.70         2.56 o                         
   9  19   2         61.32         47.59         4.06 o                         
 -26  20   2        151.98        149.23        14.12 o                         
 -23  20   2          4.55          0.35         3.30 o                         
 -20  20   2         35.56         29.85         5.36 o                         
 -17  20   2         90.91         98.36         7.87 o                         
 -14  20   2         63.91         61.02         7.67 o                         
 -11  20   2        368.16        363.80        18.73 o                         
  -8  20   2       3435.23       3435.25        57.64 o                         
  -5  20   2       3065.36       3244.24        56.43 o                         
  -2  20   2        549.75        545.47        22.78 o                         
   1  20   2          3.97          7.17         3.48 o                         
   4  20   2          9.30          3.16         1.14 o                         
   7  20   2         27.83         16.34         2.41 o                         
 -28  21   2         33.48         17.52         3.70 o                         
 -25  21   2        100.72        108.50        12.46 o                         
 -22  21   2        286.64        292.11        23.29 o                         
 -19  21   2         62.53         64.39         8.01 o                         
 -16  21   2        410.91        411.92        19.57 o                         
 -13  21   2        626.20        644.14        24.97 o                         
 -10  21   2        962.90        983.56        31.65 o                         
  -7  21   2        122.81        136.42        11.69 o                         
  -4  21   2       1435.26       1507.66        38.02 o                         
  -1  21   2        239.82        255.30        15.12 o                         
   2  21   2        280.37        295.24        21.86 o                         
   5  21   2         22.74         20.66         4.47 o                         
 -27  22   2         28.54         34.79         5.67 o                         
 -24  22   2        136.71        142.97        14.61 o                         
 -21  22   2        201.35        203.96        19.55 o                         
 -18  22   2        128.41        135.78        16.54 o                         
 -15  22   2        686.88        727.10        26.18 o                         
 -12  22   2        580.39        561.92        23.60 o                         
  -9  22   2       4256.49       4427.42        66.24 o                         
  -6  22   2        523.13        566.02        23.30 o                         
  -3  22   2        190.25        189.38        13.04 o                         
   0  22   2        721.54        799.41        24.56 o                         
   3  22   2          6.93         16.33         2.78 o                         
 -26  23   2        107.28        103.65        10.13 o                         
 -23  23   2         28.14         34.27         7.15 o                         
 -20  23   2        359.24        337.01        24.62 o                         
 -17  23   2       1254.72       1325.66        33.18 o                         
 -14  23   2          0.13          2.95         1.68 o                         
 -11  23   2       1369.62       1403.49        36.61 o                         
  -8  23   2       1622.52       1715.20        40.26 o                         
  -5  23   2        370.77        429.77        27.58 o                         
  -2  23   2        836.59        878.47        26.02 o                         
   1  23   2        253.17        242.57        12.68 o                         
 -25  24   2         15.43         16.44         3.94 o                         
 -22  24   2        217.14        233.87        18.64 o                         
 -19  24   2        246.92        280.84        22.07 o                         
 -16  24   2          0.20          3.30         7.38 o                         
 -13  24   2         89.24        110.81         9.89 o                         
 -10  24   2        444.30        440.69        19.92 o                         
  -7  24   2        884.19        964.73        28.69 o                         
  -4  24   2         56.03         61.94         6.86 o                         
  -1  24   2        555.98        651.60        29.25 o                         
 -24  25   2          2.29          3.43         1.92 o                         
 -21  25   2         28.43         23.26         5.54 o                         
 -18  25   2        111.70         98.51        12.77 o                         
 -15  25   2        128.28        131.35        10.03 o                         
 -12  25   2          0.13          0.24         1.71 o                         
  -9  25   2        895.64        834.21        25.97 o                         
  -6  25   2          6.96         17.28         3.68 o                         
  -3  25   2       1271.06       1288.46        48.26 o                         
 -23  26   2         97.74         98.92        10.11 o                         
 -20  26   2         70.56         67.46         9.63 o                         
 -17  26   2        302.07        335.03        22.54 o                         
 -14  26   2        128.49        127.35         9.48 o                         
 -11  26   2        233.78        212.34        12.41 o                         
  -8  26   2        838.39        820.75        23.46 o                         
  -5  26   2        743.61        737.29        35.37 o                         
  -2  26   2       1297.30       1300.62        34.28 o                         
 -22  27   2         54.50         49.74         6.90 o                         
 -19  27   2          8.37         -2.56         2.56 o                         
 -16  27   2         21.32         20.53         3.77 o                         
 -13  27   2        279.93        264.14        12.83 o                         
 -10  27   2        906.10        887.21        23.01 o                         
  -7  27   2          0.08          1.54         1.04 o                         
  -4  27   2        407.03        424.26        18.99 o                         
 -21  28   2          1.83          0.01         0.84 o                         
 -18  28   2         24.79         13.95         3.60 o                         
 -15  28   2        126.70        100.00        11.32 o                         
 -12  28   2        163.26        117.37         7.59 o                         
  -9  28   2        614.90        560.01        25.25 o                         
  -6  28   2         24.81         24.54         4.13 o                         
 -17  29   2          0.53         -2.01         2.01 o                         
 -14  29   2        424.86        361.96        16.86 o                         
   0   0   3      41031.04      40163.27       282.32 o                         
   1   1   3       3968.37       3387.12        73.22 o                         
  -1   2   3       3319.72       3095.59        73.47 o                         
   2   2   3       7474.45       6690.88       305.73 o                         
  -3   3   3       2463.97       2307.36        61.81 o                         
   0   3   3        300.72        289.46        30.49 o                         
   3   3   3       5544.24       5775.22       135.62 o                         
  -5   4   3       2755.23       2366.77        43.21 o                         
  -2   4   3       2421.53       2161.54        66.19 o                         
   1   4   3         12.42         31.62         9.48 o                         
   4   4   3         53.93        121.03        22.89 o                         
  -7   5   3       1625.41       1366.39        69.68 o                         
  -4   5   3       1537.23       1744.84        43.96 o                         
  -1   5   3       5128.74       4819.76       466.59 o                         
   2   5   3          0.48         -8.79         8.79 o                         
   5   5   3       1926.91       1925.98        95.39 o                         
  -9   6   3         21.74         46.27        13.73 o                         
  -6   6   3        342.13        366.79        20.11 o                         
  -3   6   3       1581.10       1632.70        62.61 o                         
   0   6   3        557.92        476.28        38.46 o                         
   3   6   3        135.90        112.44        21.29 o                         
   6   6   3         12.07          8.57         6.62 o                         
 -11   7   3       1422.21       1300.06        82.07 o                         
  -8   7   3       7024.70       7656.55       177.37 o                         
  -5   7   3       5896.36       6132.59        92.33 o                         
  -2   7   3        930.20       1161.52        59.25 o                         
   1   7   3       3092.73       2997.33       108.80 o                         
   4   7   3        157.84         87.89        21.25 o                         
   7   7   3       1165.30       1167.96        85.98 o                         
 -13   8   3       1028.35        964.37        75.88 o                         
 -10   8   3       2253.85       2623.43       111.52 o                         
  -7   8   3       8546.48       8672.97       113.00 o                         
  -4   8   3      18884.06      21137.91       255.59 o                         
  -1   8   3      14535.47      14614.22       236.96 o                         
   2   8   3          4.05          0.95         3.59 o                         
   5   8   3         54.35         49.79        16.84 o                         
   8   8   3        299.39        335.80        15.49 o                         
 -15   9   3          5.82         -0.54         1.86 o                         
 -12   9   3        279.55        258.19        36.52 o                         
  -9   9   3        733.27        732.76        58.09 o                         
  -6   9   3       3349.57       3277.30        75.17 o                         
  -3   9   3       1003.10       1123.86        63.38 o                         
   0   9   3        482.19        534.87        48.47 o                         
   3   9   3        303.12        479.20        51.52 o                         
   6   9   3        348.18        329.74        48.06 o                         
   9   9   3        153.75        111.53         9.38 o                         
 -17  10   3         20.76          0.80         3.15 o                         
 -14  10   3        293.69        278.98        42.17 o                         
 -11  10   3       8070.15       8727.72       217.81 o                         
  -8  10   3       3552.66       3429.05        79.14 o                         
  -5  10   3       2717.68       2965.22       103.08 o                         
  -2  10   3       1145.73       1199.01        71.59 o                         
   1  10   3       8936.70       9238.27       222.67 o                         
   4  10   3       4445.75       4201.33       165.88 o                         
   7  10   3         12.37         13.78         4.05 o                         
  10  10   3         68.94         65.02         9.80 o                         
 -19  11   3         13.42         15.27         3.28 o                         
 -16  11   3         17.98         13.95         3.50 o                         
 -13  11   3        467.14        414.89        51.25 o                         
 -10  11   3        483.88        732.94        62.26 o                         
  -7  11   3        914.39        842.64        41.97 o                         
  -4  11   3       5868.88       6149.98       161.91 o                         
  -1  11   3       2553.82       2498.80       114.73 o                         
   2  11   3       7025.54       7370.38       214.93 o                         
   5  11   3          0.34         14.84        10.06 o                         
   8  11   3          1.36         -0.17         2.07 o                         
  11  11   3        180.54        171.64        18.27 o                         
 -21  12   3         12.62          8.71         3.66 o                         
 -18  12   3         41.68         51.16         5.47 o                         
 -15  12   3        623.33        613.03        22.30 o                         
 -12  12   3       4007.75       3906.43       154.61 o                         
  -9  12   3          6.18         -0.48         1.57 o                         
  -6  12   3          9.58         47.27        14.14 o                         
  -3  12   3       1368.09       1481.78        86.06 o                         
   0  12   3       1530.50       1674.46       101.53 o                         
   3  12   3       1818.60       1777.26        69.96 o                         
   6  12   3         42.22         51.04         6.27 o                         
   9  12   3        924.16        905.78        28.70 o                         
  12  12   3        352.89        351.52        24.37 o                         
 -23  13   3          6.45         11.84         5.12 o                         
 -20  13   3        205.07        238.26        21.91 o                         
 -17  13   3       1342.42       1369.50        29.11 o                         
 -14  13   3       1215.59       1177.32        29.46 o                         
 -11  13   3       1197.13       1324.73        89.73 o                         
  -8  13   3         84.11        124.75        17.86 o                         
  -5  13   3        747.30        850.74        66.38 o                         
  -2  13   3        105.80         68.68        19.53 o                         
   1  13   3       3444.73       3204.41       156.31 o                         
   4  13   3        159.68        123.25        12.81 o                         
   7  13   3       1720.08       1822.47        32.96 o                         
  10  13   3        129.26        123.55        14.83 o                         
  13  13   3         18.91         15.27         4.29 o                         
 -25  14   3         12.67         11.17         4.22 o                         
 -22  14   3         49.44         56.56        10.97 o                         
 -19  14   3       4678.43       4662.26       103.43 o                         
 -16  14   3       1470.36       1440.47        27.76 o                         
 -13  14   3       5702.67       5557.20        65.14 o                         
 -10  14   3        582.75        596.97        60.12 o                         
  -7  14   3          2.72         11.49        12.10 o                         
  -4  14   3        375.38        390.91        48.00 o                         
  -1  14   3         35.59         50.45        13.59 o                         
   2  14   3       1368.01       1258.77        41.44 o                         
   5  14   3       1071.93       1051.73        43.23 o                         
   8  14   3          0.26          1.34         2.70 o                         
  11  14   3        273.62        309.62        21.30 o                         
  14  14   3         53.19         44.31         5.88 o                         
 -27  15   3          6.92         11.39         3.74 o                         
 -24  15   3        109.86        117.55        13.98 o                         
 -21  15   3        524.13        512.92        22.00 o                         
 -18  15   3       1002.55        939.86        26.65 o                         
 -15  15   3       2183.50       2081.14        29.48 o                         
 -12  15   3        347.34        369.07        13.93 o                         
  -9  15   3        343.21        302.24        42.94 o                         
  -6  15   3        145.04        116.19         9.18 o                         
  -3  15   3        109.62         92.16        10.63 o                         
   0  15   3       1351.21       1308.39        42.84 o                         
   3  15   3         29.03         21.92         6.33 o                         
   6  15   3        490.38        523.87        17.56 o                         
   9  15   3          4.38          7.43         3.92 o                         
  12  15   3        253.29        223.78        15.01 o                         
 -29  16   3         22.29         16.27         3.17 o                         
 -26  16   3         50.89         35.91         6.75 o                         
 -23  16   3          0.12         -0.45         0.76 o                         
 -20  16   3         71.38         71.08         8.38 o                         
 -17  16   3        362.20        356.74        14.32 o                         
 -14  16   3       7655.95       7190.27        64.34 o                         
 -11  16   3         82.74         78.90         7.71 o                         
  -8  16   3        260.55        230.69        15.46 o                         
  -5  16   3        329.93        312.40        20.31 o                         
  -2  16   3        405.47        436.82        24.70 o                         
   1  16   3         66.05         86.13        11.08 o                         
   4  16   3        253.11        260.49        21.63 o                         
   7  16   3          0.58         -0.03         1.18 o                         
  10  16   3         14.74         17.79         4.80 o                         
  13  16   3          9.94          3.85         1.16 o                         
 -28  17   3         17.66         20.11         3.91 o                         
 -25  17   3         43.44         42.26         7.86 o                         
 -22  17   3        274.26        275.00        23.03 o                         
 -19  17   3        787.21        842.43        22.90 o                         
 -16  17   3       5238.79       5411.59        57.11 o                         
 -13  17   3       2363.15       2417.00        46.34 o                         
 -10  17   3       3849.04       3741.24        60.53 o                         
  -7  17   3       2103.44       2057.66        38.91 o                         
  -4  17   3        233.15        214.68        12.80 o                         
  -1  17   3         60.18         55.09        11.00 o                         
   2  17   3        708.66        716.89        36.53 o                         
   5  17   3         47.45         42.97         4.61 o                         
   8  17   3          8.33          8.47         1.90 o                         
  11  17   3          0.30          0.54         1.14 o                         
 -27  18   3        133.41        116.23        11.17 o                         
 -24  18   3        211.44        202.77        18.18 o                         
 -21  18   3         20.89         23.01         6.90 o                         
 -18  18   3       1450.25       1442.51        30.46 o                         
 -15  18   3        920.61        889.77        29.30 o                         
 -12  18   3        393.83        394.55        18.22 o                         
  -9  18   3       6839.38       6790.32        76.61 o                         
  -6  18   3        487.42        477.41        19.63 o                         
  -3  18   3        421.55        447.97        20.02 o                         
   0  18   3          0.22          1.13         2.53 o                         
   3  18   3         90.52        102.20         9.26 o                         
   6  18   3         46.23         41.31         4.07 o                         
   9  18   3        183.09        156.83         7.86 o                         
 -26  19   3          2.08         -1.79         1.79 o                         
 -23  19   3         58.74         43.71         8.47 o                         
 -20  19   3        131.84        132.43        16.28 o                         
 -17  19   3        692.42        741.73        29.75 o                         
 -14  19   3          5.22          1.94         4.11 o                         
 -11  19   3       8110.10       8320.23        91.51 o                         
  -8  19   3        316.65        299.44        42.83 o                         
  -5  19   3       3812.26       3896.58        60.71 o                         
  -2  19   3        552.92        570.37        33.16 o                         
   1  19   3          1.19         -0.72         1.71 o                         
   4  19   3        139.74        133.73         6.67 o                         
   7  19   3        148.24        155.57        11.30 o                         
 -28  20   3        104.23        111.28         8.91 o                         
 -25  20   3        583.44        618.36        29.21 o                         
 -22  20   3          0.08         -2.55         2.55 o                         
 -19  20   3        186.40        196.28        12.97 o                         
 -16  20   3          0.21         -0.48         0.71 o                         
 -13  20   3       1749.83       1680.00        41.20 o                         
 -10  20   3        164.95        179.04        13.56 o                         
  -7  20   3         34.21         25.09         4.80 o                         
  -4  20   3        582.42        681.33        25.03 o                         
  -1  20   3         32.16         26.64         6.98 o                         
   2  20   3        170.72        183.29        10.76 o                         
   5  20   3         19.19          9.16         2.05 o                         
 -27  21   3         66.38         65.00         7.25 o                         
 -24  21   3        237.46        238.90        18.57 o                         
 -21  21   3          1.89          0.38         3.41 o                         
 -18  21   3         24.06         26.14         4.72 o                         
 -15  21   3        650.03        677.83        25.66 o                         
 -12  21   3       2752.01       2838.40        53.66 o                         
  -9  21   3       1273.22       1294.32        35.04 o                         
  -6  21   3       1893.14       2014.71        43.56 o                         
  -3  21   3         78.74         76.32         7.97 o                         
   0  21   3         65.90         69.75        10.86 o                         
   3  21   3          0.03         -0.23         1.31 o                         
 -26  22   3          4.55          1.16         0.84 o                         
 -23  22   3          0.05          0.96         0.41 o                         
 -20  22   3          2.59          6.14         3.70 o                         
 -17  22   3        614.51        695.69        24.83 o                         
 -14  22   3       3255.16       3420.79        57.71 o                         
 -11  22   3       1220.35       1322.45        35.38 o                         
  -8  22   3       1462.96       1507.07        37.43 o                         
  -5  22   3       1284.85       1370.67        34.37 o                         
  -2  22   3         45.90         36.68         7.63 o                         
   1  22   3         12.55         10.23         2.19 o                         
 -25  23   3        220.26        257.92        16.57 o                         
 -22  23   3         75.02         79.03        10.78 o                         
 -19  23   3         25.87         30.14         4.60 o                         
 -16  23   3       1101.32       1174.74        32.23 o                         
 -13  23   3          1.45          6.67         2.04 o                         
 -10  23   3       1521.18       1616.10        38.24 o                         
  -7  23   3       1478.99       1594.38        36.78 o                         
  -4  23   3         19.61         28.85         6.91 o                         
  -1  23   3        162.95        206.54        16.91 o                         
   2  23   3         16.90         11.67         2.02 o                         
 -24  24   3          0.40          0.64         1.73 o                         
 -21  24   3        585.08        629.46        30.34 o                         
 -18  24   3          0.20          1.76         2.09 o                         
 -15  24   3        952.69       1033.66        40.00 o                         
 -12  24   3         82.11         78.56         7.92 o                         
  -9  24   3        823.82        854.21        26.50 o                         
  -6  24   3        324.47        359.41        16.03 o                         
  -3  24   3        512.69        556.54        27.92 o                         
   0  24   3        197.12        170.93         8.73 o                         
 -23  25   3        196.77        202.48        14.83 o                         
 -20  25   3          9.43         12.89         4.24 o                         
 -17  25   3       1219.60       1289.48        39.81 o                         
 -14  25   3        146.80        137.96        10.25 o                         
 -11  25   3         33.21         17.34         3.47 o                         
  -8  25   3         83.51         86.20         7.61 o                         
  -5  25   3        428.12        504.11        26.11 o                         
  -2  25   3        347.25        306.29        26.97 o                         
 -19  26   3          8.29          6.13         2.75 o                         
 -16  26   3        145.20        136.33         9.20 o                         
 -13  26   3         21.38         17.64         3.34 o                         
 -10  26   3          0.02         -0.51         3.82 o                         
  -7  26   3          1.81         -3.69         3.69 o                         
  -4  26   3        148.73        153.00        12.26 o                         
 -21  27   3        656.80        676.16        24.78 o                         
 -18  27   3          8.84          5.65         2.37 o                         
 -15  27   3         16.56         25.77         3.53 o                         
 -12  27   3        275.18        273.30        12.01 o                         
  -9  27   3        118.90         94.56        10.74 o                         
  -6  27   3         73.34         68.77         7.90 o                         
 -20  28   3         40.07         36.06         5.17 o                         
 -17  28   3        324.90        339.13        16.91 o                         
 -14  28   3         22.48         20.06         2.74 o                         
 -11  28   3        124.15        125.82        10.47 o                         
  -8  28   3          3.07          7.40         2.42 o                         
  -1   1   4       1491.70       1729.52        40.84 o                         
  -3   2   4       5277.95       5615.34        78.72 o                         
   0   2   4         96.26        206.62        21.68 o                         
  -5   3   4      16359.69      18449.50       262.10 o                         
  -2   3   4        437.61        429.53        23.61 o                         
   1   3   4       2572.92       2646.30        91.60 o                         
  -7   4   4       1343.68       1168.65        70.36 o                         
  -4   4   4       8615.21       8341.96       101.78 o                         
  -1   4   4       1605.12       1384.47        42.70 o                         
   2   4   4      17328.52      17795.16       266.89 o                         
  -9   5   4        603.73        850.82        65.10 o                         
  -6   5   4        687.63        790.49        56.97 o                         
  -3   5   4      34158.01      34730.53       615.28 o                         
   0   5   4       1806.56       1751.02        79.59 o                         
   3   5   4      14965.48      16137.09       276.92 o                         
 -11   6   4         22.53          9.03         4.57 o                         
  -8   6   4       8682.84       9781.27       218.39 o                         
  -5   6   4      13855.55      15738.69       233.93 o                         
  -2   6   4      11044.80      12108.50       199.76 o                         
   1   6   4       7959.23       7933.82       182.16 o                         
   4   6   4       3876.75       3946.55       145.42 o                         
 -13   7   4        584.30        648.73        65.92 o                         
 -10   7   4        527.08        689.43        61.59 o                         
  -7   7   4       5099.01       5669.76       163.63 o                         
  -4   7   4      26538.25      29153.86       233.14 o                         
  -1   7   4       1560.70       1696.12        81.21 o                         
   2   7   4       2451.03       2473.40       110.65 o                         
   5   7   4       1884.11       1969.55       110.27 o                         
 -15   8   4        256.17        248.85        18.44 o                         
 -12   8   4        741.78        769.40        70.50 o                         
  -9   8   4       6228.58       6624.16       189.37 o                         
  -6   8   4       6131.97       5849.17       100.88 o                         
  -3   8   4        594.92        588.10        46.77 o                         
   0   8   4       9958.37      10827.40       226.37 o                         
   3   8   4       3694.77       4134.72       155.29 o                         
   6   8   4        168.34        183.37        15.44 o                         
 -17   9   4        116.94        134.05        10.83 o                         
 -14   9   4         57.06         38.74         7.14 o                         
 -11   9   4       1352.55       1492.05        96.35 o                         
  -8   9   4       9849.81       9968.53       235.00 o                         
  -5   9   4          4.55         18.63        32.12 o                         
  -2   9   4       8579.63       8765.82       197.87 o                         
   1   9   4          0.61          4.33         4.73 o                         
   4   9   4       1742.20       1690.97       106.31 o                         
   7   9   4        874.08        895.76        39.18 o                         
 -19  10   4          7.54          7.16         2.54 o                         
 -16  10   4        684.38        679.04        22.99 o                         
 -13  10   4       1998.19       2038.46       121.40 o                         
 -10  10   4       2011.12       2184.09       115.57 o                         
  -7  10   4       4050.97       4078.23        92.94 o                         
  -4  10   4       2327.69       3035.43       114.15 o                         
  -1  10   4         81.59        139.24        26.21 o                         
   2  10   4        447.48        398.44        49.76 o                         
   5  10   4       3563.69       3602.00       166.78 o                         
   8  10   4         33.76         39.12         5.90 o                         
 -21  11   4         48.75         62.42         7.32 o                         
 -18  11   4        301.76        313.19        16.79 o                         
 -15  11   4       1290.34       1214.88        36.96 o                         
 -12  11   4       3634.93       3929.57       163.37 o                         
  -9  11   4       1019.40       1144.32        83.84 o                         
  -6  11   4        252.31        256.97        24.54 o                         
  -3  11   4        788.90        886.78        66.76 o                         
   0  11   4       4758.95       4537.07       166.17 o                         
   3  11   4       1958.76       1867.35       116.98 o                         
   6  11   4       2570.59       2595.21        63.35 o                         
   9  11   4       2293.47       2292.58        45.55 o                         
 -23  12   4       1256.01       1245.61        30.34 o                         
 -20  12   4       1044.01       1157.23        32.29 o                         
 -17  12   4       3741.96       3534.41        53.86 o                         
 -14  12   4        241.77        231.25        13.06 o                         
 -11  12   4       4859.51       4757.60       180.64 o                         
  -8  12   4        121.42        158.90        30.06 o                         
  -5  12   4          1.28          8.71         6.44 o                         
  -2  12   4       2548.62       2518.63       122.49 o                         
   1  12   4          6.58          1.36         3.40 o                         
   4  12   4       1184.02       1048.41        50.91 o                         
   7  12   4         16.32          6.89         3.48 o                         
  10  12   4        901.21        933.26        27.57 o                         
 -25  13   4        671.75        667.94        28.37 o                         
 -22  13   4         11.53          8.52         2.98 o                         
 -19  13   4       4715.69       4820.20        66.71 o                         
 -16  13   4        293.76        232.56        13.73 o                         
 -13  13   4       4322.15       4262.61        60.02 o                         
 -10  13   4        751.99       1093.86        87.17 o                         
  -7  13   4        586.29        581.92        40.49 o                         
  -4  13   4         78.80         96.69        23.95 o                         
  -1  13   4       2525.08       2213.23        37.75 o                         
   2  13   4        554.96        496.00        25.60 o                         
   8  13   4        337.00        395.43        18.33 o                         
  11  13   4        584.42        583.08        27.72 o                         
 -27  14   4         97.66        104.18         9.38 o                         
 -24  14   4        531.11        543.17        28.06 o                         
 -21  14   4        602.88        611.11        22.70 o                         
 -18  14   4       1040.10       1046.40        30.93 o                         
 -15  14   4         10.44          7.39         3.15 o                         
 -12  14   4         34.08         21.91         3.96 o                         
  -9  14   4       1439.01       1347.97        31.79 o                         
  -6  14   4         70.43         37.88         4.92 o                         
  -3  14   4       1613.33       1630.26        38.87 o                         
   0  14   4       6364.07       5997.45       195.65 o                         
   3  14   4         58.59         46.09         9.23 o                         
   6  14   4        523.11        555.29        32.57 o                         
   9  14   4        456.15        493.37        18.82 o                         
  12  14   4        103.61        104.89         7.11 o                         
 -26  15   4         85.99         90.55         9.55 o                         
 -23  15   4          8.60          8.57         3.77 o                         
 -20  15   4       2146.83       2278.04        36.24 o                         
 -17  15   4        227.97        276.64        15.79 o                         
 -14  15   4       6357.53       6009.61        58.59 o                         
 -11  15   4          5.11          4.92         5.14 o                         
  -8  15   4        429.22        353.10        15.61 o                         
  -5  15   4        425.12        438.66        24.17 o                         
  -2  15   4       1729.72       1710.56        34.52 o                         
   1  15   4        156.93        166.41        20.98 o                         
   4  15   4         53.81         55.06         9.49 o                         
   7  15   4         15.10         12.60         3.83 o                         
  13  15   4         33.49         32.99         4.61 o                         
 -28  16   4          3.78          2.76         1.15 o                         
 -25  16   4         38.81         48.91         7.85 o                         
 -22  16   4        261.37        264.58        21.42 o                         
 -19  16   4       1446.33       1432.45        29.24 o                         
 -16  16   4       2289.55       2328.34        38.09 o                         
 -13  16   4        809.34        786.32        25.93 o                         
 -10  16   4          5.06          7.31         2.45 o                         
  -7  16   4       1828.82       1898.46        37.58 o                         
  -4  16   4        732.25        741.13        29.80 o                         
  -1  16   4       5218.32       5069.94        61.40 o                         
   2  16   4          6.86          4.62         3.33 o                         
   5  16   4          0.65          0.04         3.11 o                         
   8  16   4          6.90          7.23         2.20 o                         
  11  16   4         16.93         21.16         4.11 o                         
 -27  17   4          0.95          0.93         2.24 o                         
 -24  17   4        166.35        167.71        15.62 o                         
 -21  17   4        601.99        632.82        22.75 o                         
 -18  17   4        307.30        294.18        16.74 o                         
 -15  17   4       3860.74       3883.94        62.11 o                         
 -12  17   4        583.29        631.95        23.29 o                         
  -9  17   4       5628.99       5458.58        69.13 o                         
  -6  17   4        252.84        300.00        19.34 o                         
  -3  17   4       1710.27       1545.02        33.40 o                         
   0  17   4        143.71        139.35        10.45 o                         
   3  17   4         82.28         62.29         7.07 o                         
   6  17   4         50.11         57.09         6.19 o                         
   9  17   4        136.68        117.63        10.29 o                         
 -26  18   4          0.00         -1.40         1.40 o                         
 -23  18   4         97.93         98.30        12.45 o                         
 -20  18   4          0.30         -1.98         1.98 o                         
 -17  18   4       1417.59       1461.37        37.71 o                         
 -14  18   4        583.74        565.50        23.73 o                         
 -11  18   4       2785.91       2842.98        50.46 o                         
  -8  18   4       1596.23       1613.60        52.66 o                         
  -5  18   4         93.41        108.35        14.39 o                         
  -2  18   4       1287.02       1259.53        31.80 o                         
   1  18   4        168.27        177.18        11.62 o                         
   4  18   4        251.96        237.49        10.65 o                         
   7  18   4        150.17        136.08         8.05 o                         
 -25  19   4        222.38        246.49        16.90 o                         
 -22  19   4          0.64          0.89         1.50 o                         
 -19  19   4         55.73         66.30         7.57 o                         
 -16  19   4        264.90        272.96        16.18 o                         
 -13  19   4         67.72         70.24         8.39 o                         
 -10  19   4        493.03        553.26        23.90 o                         
  -7  19   4       2621.87       2596.39        70.98 o                         
  -4  19   4        730.16        769.35        38.46 o                         
  -1  19   4          0.07          0.43         0.83 o                         
   2  19   4         12.32         14.75         2.93 o                         
   5  19   4         58.22         64.83         5.87 o                         
   8  19   4        238.19        224.55        11.03 o                         
 -24  20   4         29.81         27.99         5.93 o                         
 -21  20   4          3.19          3.68         1.49 o                         
 -18  20   4         33.53         41.17         6.06 o                         
 -15  20   4         88.82        109.75        10.27 o                         
 -12  20   4        721.18        737.75        27.42 o                         
  -9  20   4       4518.63       4675.00        65.66 o                         
  -6  20   4       1792.37       1868.05        60.39 o                         
  -3  20   4         52.69         53.23         9.75 o                         
   0  20   4          3.08          6.19         2.74 o                         
   3  20   4         15.25         11.68         1.79 o                         
   6  20   4         14.54         15.36         2.90 o                         
 -26  21   4        146.90        148.65        10.90 o                         
 -23  21   4         13.52         10.82         3.64 o                         
 -20  21   4        136.50        138.07        11.89 o                         
 -17  21   4         67.24         54.21         6.79 o                         
 -14  21   4       1664.04       1685.19        40.82 o                         
 -11  21   4        665.14        771.10        38.22 o                         
  -8  21   4       2899.92       2964.51        53.82 o                         
  -5  21   4         23.67         31.86         7.66 o                         
  -2  21   4         67.92         75.33        10.92 o                         
   1  21   4          0.01         -0.15         0.58 o                         
   4  21   4         68.86         59.54         6.75 o                         
 -25  22   4         43.55         38.23         5.78 o                         
 -22  22   4        114.46        118.55        12.63 o                         
 -19  22   4         68.57         65.17         7.01 o                         
 -16  22   4        512.18        541.31        21.98 o                         
 -13  22   4        187.52        208.27        19.17 o                         
 -10  22   4       1214.96       1296.58        35.87 o                         
  -7  22   4          1.12          2.82         1.97 o                         
  -4  22   4          4.00         -2.80         2.80 o                         
  -1  22   4        185.62        211.99        17.17 o                         
   2  22   4         76.27         81.72         6.08 o                         
 -24  23   4         35.90         30.11         5.22 o                         
 -21  23   4         54.20         52.71         8.76 o                         
 -18  23   4          0.20          1.36         0.94 o                         
 -15  23   4        861.32        908.31        38.18 o                         
 -12  23   4         14.87         14.88         5.11 o                         
  -9  23   4         19.29         14.06         5.76 o                         
  -6  23   4          6.63         11.27         3.12 o                         
  -3  23   4         43.73         39.19         7.17 o                         
   0  23   4         16.13         15.76         2.73 o                         
 -23  24   4        152.23        135.73        11.54 o                         
 -20  24   4          7.21          8.49         3.75 o                         
 -17  24   4       1265.09       1367.64        42.41 o                         
 -14  24   4        231.98        225.59        13.90 o                         
 -11  24   4         15.92         20.93         4.86 o                         
  -8  24   4        121.82        123.97        13.79 o                         
  -5  24   4         57.32         60.67         8.91 o                         
  -2  24   4         59.63         45.14         4.77 o                         
 -19  25   4         84.06         83.34         8.85 o                         
 -16  25   4        470.86        463.94        16.98 o                         
 -13  25   4         20.42         16.24         2.95 o                         
 -10  25   4         48.42         46.11         7.79 o                         
  -7  25   4          1.06         -3.61         3.61 o                         
  -4  25   4         44.17         52.62         7.21 o                         
 -21  26   4        255.70        243.21        13.92 o                         
 -18  26   4         65.31         64.63         5.50 o                         
 -15  26   4        300.66        290.30        12.40 o                         
 -12  26   4         26.27         35.65         6.24 o                         
  -9  26   4         54.83         77.75         9.27 o                         
  -6  26   4        235.49        253.82        15.69 o                         
 -17  27   4        125.85        118.57         6.65 o                         
 -14  27   4         18.60         15.34         3.27 o                         
 -11  27   4         29.55         32.55         5.50 o                         
  -8  27   4        129.87        129.06        10.40 o                         
 -13  28   4         48.75         60.81         6.57 o                         
 -10  28   4          4.76          4.26         1.86 o                         
   0   1   5       4854.97       5055.53        72.35 o                         
  -2   2   5       1372.38       1614.55        40.66 o                         
   1   2   5        560.83        851.82        56.71 o                         
  -4   3   5        818.45       1102.07        68.60 o                         
  -1   3   5         84.75         80.79        11.96 o                         
   2   3   5       7237.01       7109.57       177.19 o                         
  -6   4   5      15316.06      16599.84       290.13 o                         
  -3   4   5       4285.51       4202.33        84.24 o                         
   0   4   5       1122.08       1055.30        64.38 o                         
   3   4   5       6200.31       6688.59       187.07 o                         
  -8   5   5          1.71         -6.07         6.07 o                         
  -5   5   5       1171.46       1446.19        83.62 o                         
  -2   5   5        123.25        118.97        15.15 o                         
   1   5   5       5115.50       5388.65       159.92 o                         
   4   5   5       1074.99       1219.01        85.23 o                         
 -10   6   5       1253.24       1194.75        88.28 o                         
  -7   6   5        328.39        528.23        53.36 o                         
  -4   6   5       1141.85       1400.73        75.05 o                         
  -1   6   5         60.41         24.11         9.79 o                         
   2   6   5        870.94        832.20        65.80 o                         
   5   6   5        126.10        132.43        28.85 o                         
 -12   7   5        946.54        886.26        26.36 o                         
  -9   7   5        102.14         76.13        21.77 o                         
  -6   7   5        347.50        335.11        42.60 o                         
  -3   7   5        874.87        759.96        51.20 o                         
   0   7   5         38.88         62.18        14.36 o                         
   3   7   5         10.10         35.89        14.82 o                         
   6   7   5        208.21        217.26        12.64 o                         
 -14   8   5          6.99         10.65         3.22 o                         
 -11   8   5          2.37          4.25         2.34 o                         
  -8   8   5       4996.38       5321.56       181.65 o                         
  -5   8   5       1133.30       1389.27        88.47 o                         
  -2   8   5          0.16          4.22         4.32 o                         
   1   8   5       7208.28       7137.33       204.13 o                         
   4   8   5       4452.27       4507.10        70.55 o                         
   7   8   5        838.77        866.43        36.71 o                         
 -16   9   5        873.50        872.38        37.32 o                         
 -13   9   5          0.64          3.51         1.46 o                         
 -10   9   5       4347.54       4464.86       176.01 o                         
  -7   9   5       1315.67       1466.51        95.54 o                         
  -4   9   5        292.15        381.26        31.01 o                         
  -1   9   5        183.31        120.75        25.83 o                         
   2   9   5       1288.32       1414.81        30.46 o                         
   5   9   5       3518.19       3271.59        85.16 o                         
   8   9   5       1086.21        990.90        44.61 o                         
 -18  10   5       1504.17       1554.44        55.16 o                         
 -15  10   5        171.24        157.50        10.92 o                         
 -12  10   5          1.27          3.81         2.14 o                         
  -9  10   5       1118.33       1151.30        88.14 o                         
  -6  10   5       2154.22       2192.82       117.71 o                         
  -3  10   5        194.37        219.35        32.54 o                         
   0  10   5         68.66         55.78         7.67 o                         
   3  10   5       2405.19       2288.26       131.46 o                         
   6  10   5       6368.56       6421.52       102.12 o                         
   9  10   5         26.27         20.83         6.65 o                         
 -20  11   5        836.27        911.79        41.06 o                         
 -17  11   5       5056.66       5009.38        99.06 o                         
 -14  11   5       1559.29       1545.98        48.46 o                         
 -11  11   5       1585.17       1761.47        35.14 o                         
  -8  11   5       4190.14       3911.38        71.94 o                         
  -5  11   5        384.65        393.68        33.39 o                         
  -2  11   5         23.55         52.16         8.95 o                         
   1  11   5        109.40         94.68         7.94 o                         
   4  11   5       4376.72       4442.19       193.18 o                         
   7  11   5       1315.43       1357.85        52.35 o                         
  10  11   5       1323.94       1389.57        49.40 o                         
 -22  12   5        204.39        234.93        18.86 o                         
 -19  12   5       1510.76       1629.57        37.94 o                         
 -16  12   5        927.27        935.94        29.05 o                         
 -13  12   5         29.92         36.00         5.64 o                         
 -10  12   5       1333.94       1264.73        33.01 o                         
  -7  12   5        352.92        353.78        27.19 o                         
  -4  12   5       2076.09       1860.71        34.62 o                         
  -1  12   5        866.64        880.27        24.41 o                         
   2  12   5         64.83         52.47         8.02 o                         
   5  12   5       1625.41       1586.94        56.86 o                         
   8  12   5       1253.68       1288.60        49.51 o                         
  11  12   5        595.27        620.16        20.65 o                         
 -24  13   5        549.26        551.27        17.86 o                         
 -21  13   5       1155.61       1209.76        30.81 o                         
 -18  13   5         81.48         86.53         8.83 o                         
 -15  13   5          0.03         -2.16         3.01 o                         
 -12  13   5          6.20          4.78         2.29 o                         
  -9  13   5        204.25        203.62        10.73 o                         
  -6  13   5       1505.07       1479.38        46.78 o                         
  -3  13   5         87.01         73.81         7.03 o                         
   0  13   5         90.58        109.63         9.15 o                         
   3  13   5       1100.04       1174.09        44.20 o                         
   6  13   5       2238.56       2342.96        68.34 o                         
   9  13   5        334.44        379.35        17.28 o                         
  12  13   5         27.34         40.06         6.55 o                         
 -26  14   5        338.92        356.09        17.27 o                         
 -23  14   5        130.75        106.93         6.57 o                         
 -20  14   5       2409.76       2416.76        45.31 o                         
 -17  14   5        293.39        334.59        19.28 o                         
 -14  14   5          2.63         11.17         2.91 o                         
 -11  14   5        158.61        152.24         9.14 o                         
  -8  14   5        655.51        583.90        21.67 o                         
  -5  14   5       1628.85       1438.11        31.20 o                         
  -2  14   5       1779.74       1769.89        35.73 o                         
   1  14   5       4004.66       3939.35        57.24 o                         
   4  14   5        128.45        118.55        10.51 o                         
   7  14   5        317.62        321.53        16.35 o                         
  10  14   5        639.59        674.09        28.22 o                         
  13  14   5        142.83        156.92        10.01 o                         
 -25  15   5         36.98         51.19         6.85 o                         
 -22  15   5         27.93         32.91         3.86 o                         
 -19  15   5       1014.04       1058.21        25.00 o                         
 -16  15   5         13.10         14.31         2.89 o                         
 -13  15   5         32.67         35.83         4.43 o                         
 -10  15   5       2203.92       2178.39        43.12 o                         
  -7  15   5         56.97         47.96         8.31 o                         
  -4  15   5         42.99         27.20         5.81 o                         
  -1  15   5       1521.86       1498.88        35.22 o                         
   2  15   5        766.74        774.51        55.86 o                         
   5  15   5        168.43        185.15        13.94 o                         
   8  15   5        602.21        669.71        21.09 o                         
  11  15   5          4.57          9.28         3.13 o                         
 -27  16   5         29.67         31.23         4.14 o                         
 -24  16   5         11.83         15.48         2.68 o                         
 -21  16   5         14.58         10.74         3.58 o                         
 -18  16   5        482.99        497.97        17.43 o                         
 -15  16   5        679.92        759.53        27.09 o                         
 -12  16   5       1073.00       1100.66        32.72 o                         
  -9  16   5        121.04        121.02        10.23 o                         
  -6  16   5        645.85        595.70        61.14 o                         
  -3  16   5       4332.00       4302.73        59.50 o                         
   0  16   5       4457.71       4281.01        60.02 o                         
   3  16   5        167.58        173.83         9.77 o                         
   6  16   5         86.64        107.83         8.80 o                         
   9  16   5         49.46         55.22         8.32 o                         
 -26  17   5         59.11         56.75         6.15 o                         
 -23  17   5        321.49        325.00        10.96 o                         
 -20  17   5        133.36        131.84        10.27 o                         
 -17  17   5        720.57        726.82        26.19 o                         
 -14  17   5        107.34        100.41         9.99 o                         
 -11  17   5       1350.31       1366.33        37.00 o                         
  -8  17   5        964.27       1013.72        44.04 o                         
  -5  17   5         35.50         25.62         6.75 o                         
  -2  17   5       1083.78       1003.99        28.76 o                         
   1  17   5        191.36        201.04        12.64 o                         
   4  17   5         54.09         59.11         6.52 o                         
   7  17   5          3.43          9.71         3.98 o                         
 -25  18   5          1.42         -3.11         3.11 o                         
 -22  18   5        557.51        595.80        15.40 o                         
 -19  18   5        205.87        222.75        13.66 o                         
 -16  18   5         27.23         17.63         4.01 o                         
 -13  18   5         49.88         56.78         9.47 o                         
 -10  18   5        423.98        448.19        29.47 o                         
  -7  18   5        269.61        256.63        21.97 o                         
  -4  18   5        666.41        680.69        23.21 o                         
  -1  18   5        162.94        148.94        10.74 o                         
   2  18   5         68.93         70.11         5.73 o                         
   5  18   5        445.20        507.97        17.14 o                         
   8  18   5        910.43        892.94        23.71 o                         
 -24  19   5         92.50         88.60         6.07 o                         
 -21  19   5        532.64        602.85        20.31 o                         
 -18  19   5        112.49        110.74         9.71 o                         
 -15  19   5        961.18        996.56        30.99 o                         
 -12  19   5         37.28         28.29         5.30 o                         
  -9  19   5        252.97        262.09        22.14 o                         
  -6  19   5        120.44        127.62        15.37 o                         
  -3  19   5        179.64        178.98        11.56 o                         
   0  19   5        249.29        249.13        13.00 o                         
   3  19   5        106.51         99.20         7.57 o                         
   6  19   5         49.20         40.42         4.24 o                         
 -23  20   5        537.26        512.37        23.45 o                         
 -20  20   5          3.33         -1.93         1.93 o                         
 -17  20   5        108.08        124.63        10.22 o                         
 -14  20   5          0.23         -0.76         3.18 o                         
 -11  20   5          3.11         -6.77         6.77 o                         
  -8  20   5        488.70        519.04        30.98 o                         
  -5  20   5         36.39         25.85         6.78 o                         
  -2  20   5        248.29        244.96        19.69 o                         
   1  20   5        185.35        200.93         8.91 o                         
   4  20   5         27.77         24.34         3.14 o                         
 -22  21   5         58.03         51.12         6.19 o                         
 -19  21   5         34.54         39.83         5.04 o                         
 -16  21   5        235.91        234.83        14.26 o                         
 -13  21   5         27.24         23.82         5.82 o                         
 -10  21   5        793.10        831.56        39.15 o                         
  -7  21   5         15.71         17.46         6.30 o                         
  -4  21   5        291.17        259.44        20.42 o                         
  -1  21   5         23.96         14.57         3.08 o                         
   2  21   5         96.91        102.84        10.28 o                         
 -21  22   5         22.71         24.20         3.43 o                         
 -18  22   5          0.08         -1.11         4.44 o                         
 -15  22   5         34.57         42.40         8.21 o                         
 -12  22   5        422.66        389.28        25.59 o                         
  -9  22   5          9.71          2.53         2.34 o                         
  -6  22   5         12.82         10.06         4.03 o                         
  -3  22   5        363.87        361.42        22.00 o                         
   0  22   5        498.95        452.82        16.24 o                         
 -20  23   5         21.36         18.72         4.14 o                         
 -17  23   5         28.62         28.30         6.11 o                         
 -14  23   5         81.37         89.21        11.39 o                         
 -11  23   5         17.31         12.70         4.24 o                         
  -8  23   5          2.81          2.26         1.12 o                         
  -5  23   5        142.48        145.76        13.75 o                         
  -2  23   5          0.10          0.87         0.97 o                         
 -19  24   5         15.48         15.42         2.54 o                         
 -16  24   5         27.66         25.58         3.75 o                         
 -13  24   5         52.53         73.90         9.89 o                         
 -10  24   5        136.17        128.30        13.16 o                         
  -7  24   5          0.09         -2.10         2.10 o                         
  -4  24   5          7.88          8.26         2.02 o                         
  -1  24   5        116.22        127.67         9.19 o                         
 -18  25   5          0.37          0.78         0.61 o                         
 -15  25   5        139.71        127.87        12.14 o                         
 -12  25   5         10.14         10.30         3.11 o                         
  -9  25   5          2.05          4.03         2.33 o                         
  -6  25   5         64.48         65.94         5.58 o                         
  -3  25   5          9.71         10.94         2.63 o                         
 -17  26   5          3.04          1.93         0.95 o                         
 -14  26   5          5.11         -0.47         1.67 o                         
 -11  26   5         14.49         10.22         3.54 o                         
  -8  26   5        139.15        133.85         7.47 o                         
 -13  27   5         14.37         20.06         3.93 o                         
 -10  27   5         46.95         45.58         5.56 o                         
   0   0   6       5385.56       5154.31       142.01 o                         
   1   1   6         16.60         30.71         8.18 o                         
  -1   2   6        123.03         92.10        20.19 o                         
   2   2   6        340.01        318.89        27.58 o                         
  -3   3   6       1107.67        920.66        68.22 o                         
   0   3   6       3060.00       2903.39        82.58 o                         
   3   3   6       1945.52       1877.01       104.56 o                         
  -5   4   6        404.79        492.85        53.54 o                         
  -2   4   6        259.64        226.24        33.41 o                         
   1   4   6        174.15        125.09        17.27 o                         
   4   4   6         45.16         49.27         4.62 o                         
  -7   5   6         20.04          7.35         6.67 o                         
  -4   5   6        906.38        895.99        71.12 o                         
  -1   5   6       3220.13       3057.48        87.82 o                         
   2   5   6        376.84        237.07        37.24 o                         
   5   5   6       1306.80       1322.01        25.69 o                         
  -9   6   6        729.61        632.29        17.41 o                         
  -6   6   6        452.28        469.24        54.76 o                         
  -3   6   6        426.45        380.15        47.46 o                         
   0   6   6        607.48        699.88        44.27 o                         
   3   6   6        209.07        211.08         9.97 o                         
   6   6   6         88.03         92.82         6.92 o                         
 -11   7   6        551.87        538.34        16.58 o                         
  -8   7   6        196.11        188.64        11.47 o                         
  -5   7   6        215.66        243.95        39.01 o                         
  -2   7   6          0.23         -1.89        16.38 o                         
   1   7   6         49.87         34.14         3.96 o                         
   4   7   6        758.59        688.41        18.95 o                         
   7   7   6          1.41          3.60         3.25 o                         
 -13   8   6         13.60          9.49         2.63 o                         
 -10   8   6          4.56          8.07         1.86 o                         
  -7   8   6        132.35        171.98        14.94 o                         
  -4   8   6         74.04         52.10        20.79 o                         
  -1   8   6         56.38         80.59         7.12 o                         
   2   8   6        127.05        129.03         7.98 o                         
   5   8   6         16.53         18.02         3.17 o                         
   8   8   6        345.55        354.06        18.05 o                         
 -15   9   6        135.49        153.25         9.38 o                         
 -12   9   6       1883.65       1878.25        31.41 o                         
  -9   9   6       3472.29       3393.23        49.73 o                         
  -6   9   6         21.64         36.82         5.78 o                         
  -3   9   6         25.10         28.89         3.67 o                         
   0   9   6        181.51        174.38        11.68 o                         
   3   9   6         14.09         12.28         4.43 o                         
   6   9   6        117.39        103.78         9.87 o                         
   9   9   6       1676.44       1775.55        40.17 o                         
 -17  10   6       2136.52       2274.86        45.64 o                         
 -14  10   6          6.09          4.20         2.02 o                         
 -11  10   6          4.52         11.36         2.66 o                         
  -8  10   6        315.94        369.13        16.45 o                         
  -5  10   6         11.92          4.38         6.04 o                         
  -2  10   6        103.52        134.92         7.68 o                         
   1  10   6        962.43        990.83        27.55 o                         
   4  10   6         67.21         68.94         8.08 o                         
   7  10   6        879.75        895.33        29.02 o                         
  10  10   6        310.78        314.95        16.10 o                         
 -19  11   6        292.16        321.63        16.52 o                         
 -16  11   6        566.85        550.68        22.24 o                         
 -13  11   6         35.85         43.11         4.88 o                         
 -10  11   6         29.70         35.56         5.28 o                         
  -7  11   6        520.85        489.39        34.35 o                         
  -4  11   6        486.85        376.67        17.33 o                         
  -1  11   6        265.68        254.89        13.32 o                         
   2  11   6         31.09         28.37         4.70 o                         
   5  11   6        406.26        374.81        18.80 o                         
   8  11   6        140.20        139.12        11.02 o                         
  11  11   6        542.54        528.77        18.90 o                         
 -21  12   6        125.99        145.71        10.35 o                         
 -18  12   6       2067.23       2171.61        61.36 o                         
 -15  12   6        116.94        111.23         7.79 o                         
 -12  12   6         30.04         27.18         3.77 o                         
  -9  12   6       1877.49       1842.38        37.89 o                         
  -6  12   6         72.84         78.85        10.55 o                         
  -3  12   6        149.60        141.57        10.09 o                         
   0  12   6        219.37        207.34        12.90 o                         
   3  12   6        184.08        161.92        12.20 o                         
   6  12   6        121.15        126.50        10.74 o                         
   9  12   6         32.87         28.38         4.38 o                         
  12  12   6        757.04        742.24        22.40 o                         
 -23  13   6       1256.65       1346.49        22.16 o                         
 -20  13   6        492.40        537.31        20.27 o                         
 -17  13   6        165.99        142.28        10.84 o                         
 -14  13   6        343.59        374.87        17.78 o                         
 -11  13   6         16.73         22.15         4.41 o                         
  -8  13   6         93.31         88.87        26.96 o                         
  -5  13   6          9.53         10.21         3.28 o                         
  -2  13   6        354.41        322.99        18.63 o                         
   1  13   6          5.21          3.05         4.30 o                         
   4  13   6        227.52        254.74        15.21 o                         
   7  13   6         44.63         49.95         6.82 o                         
  10  13   6        259.07        267.14        12.49 o                         
  13  13   6         33.15         33.19         4.35 o                         
 -25  14   6       1131.40       1228.61        30.25 o                         
 -22  14   6        400.34        433.46        13.41 o                         
 -19  14   6        401.51        381.47        17.25 o                         
 -16  14   6        491.26        514.32        20.57 o                         
 -13  14   6         77.23         93.43        13.61 o                         
 -10  14   6         89.76         87.33         7.09 o                         
  -7  14   6        427.56        423.73        25.38 o                         
  -4  14   6         35.06         60.63         6.86 o                         
  -1  14   6         59.79         47.12         6.74 o                         
   2  14   6          6.14          3.64         1.63 o                         
   5  14   6         78.48         71.51         7.69 o                         
   8  14   6         24.33         27.86         4.27 o                         
  11  14   6          6.67          1.62         1.60 o                         
 -24  15   6        282.53        266.85        25.36 o                         
 -21  15   6         28.96         26.90         3.37 o                         
 -18  15   6        372.60        369.84        14.15 o                         
 -15  15   6         26.72         13.34         5.76 o                         
 -12  15   6         12.26         18.90         4.15 o                         
  -9  15   6          1.87          1.47         1.92 o                         
  -6  15   6        463.94        372.44        26.30 o                         
  -3  15   6        485.89        445.07        19.28 o                         
   0  15   6         97.09         87.12         8.43 o                         
   3  15   6          0.07         -1.51         1.53 o                         
   6  15   6         10.18          7.75         3.04 o                         
   9  15   6        326.97        305.57        11.82 o                         
 -23  16   6         37.73         47.17         5.05 o                         
 -20  16   6        125.32        125.58         9.10 o                         
 -17  16   6         96.63         95.39         8.99 o                         
 -14  16   6         90.56         97.64         9.36 o                         
 -11  16   6        603.10        639.73        35.65 o                         
  -8  16   6        272.26        260.79        22.15 o                         
  -5  16   6        175.85        162.33        16.92 o                         
  -2  16   6        461.95        442.52        19.08 o                         
   1  16   6         23.22         25.46         3.42 o                         
   4  16   6         74.99         65.85         6.74 o                         
   7  16   6         10.46         12.96         2.38 o                         
 -22  17   6        157.86        144.24         8.46 o                         
 -19  17   6        908.42        899.81        28.81 o                         
 -16  17   6        102.02        101.75         9.25 o                         
 -13  17   6        608.48        635.13        37.48 o                         
 -10  17   6         97.05        109.58        14.56 o                         
  -7  17   6         42.53         45.60         8.81 o                         
  -4  17   6        172.35        152.93        16.41 o                         
  -1  17   6        194.76        207.96        12.59 o                         
   2  17   6        343.52        345.85        16.04 o                         
   5  17   6         72.84         81.71         6.85 o                         
   8  17   6         56.17         70.97         6.68 o                         
 -24  18   6        236.98        202.02        10.58 o                         
 -21  18   6        451.16        504.10        24.79 o                         
 -18  18   6        496.47        500.90        24.79 o                         
 -15  18   6          3.35         -0.74         1.69 o                         
 -12  18   6        667.08        744.44        37.71 o                         
  -9  18   6         71.81         76.25        11.86 o                         
  -6  18   6          7.50          3.53         2.12 o                         
  -3  18   6         63.10         61.83        10.01 o                         
   0  18   6         61.01         56.41         5.11 o                         
   3  18   6        189.76        210.42        11.19 o                         
   6  18   6        185.05        175.61         8.11 o                         
 -23  19   6        730.22        599.34        20.63 o                         
 -20  19   6        663.78        703.52        21.31 o                         
 -17  19   6          5.52         14.35         3.50 o                         
 -14  19   6        236.73        272.32        22.37 o                         
 -11  19   6         83.44         91.41        13.11 o                         
  -8  19   6        324.62        352.85        25.03 o                         
  -5  19   6          8.98          8.04         3.63 o                         
  -2  19   6         16.78         15.80         3.27 o                         
   1  19   6        412.95        452.66        16.34 o                         
   4  19   6         43.03         30.81         5.35 o                         
 -22  20   6        404.24        379.70        17.79 o                         
 -19  20   6        179.39        186.47        15.54 o                         
 -16  20   6         81.19         81.98        11.27 o                         
 -13  20   6          5.98          4.51         1.02 o                         
 -10  20   6          0.24          2.83         0.92 o                         
  -7  20   6         79.91         67.27        10.46 o                         
  -4  20   6         58.21         58.47         9.17 o                         
  -1  20   6          0.04          1.49         1.03 o                         
   2  20   6        110.32        112.62        10.65 o                         
 -21  21   6        305.43        278.88        15.87 o                         
 -18  21   6          7.06          8.96         2.87 o                         
 -15  21   6          3.89          5.79         2.51 o                         
 -12  21   6        289.67        283.75        21.45 o                         
  -9  21   6         38.78         33.78         7.39 o                         
  -6  21   6         15.82          7.75         3.22 o                         
  -3  21   6        140.74        108.72         8.25 o                         
   0  21   6         40.20         30.67         5.63 o                         
 -20  22   6         77.68         88.47         8.96 o                         
 -17  22   6          0.02         -1.77         2.37 o                         
 -14  22   6        131.23        152.90        14.86 o                         
 -11  22   6         32.80         30.21         6.90 o                         
  -8  22   6         18.94         12.15         4.00 o                         
  -5  22   6         10.82         12.15         2.69 o                         
  -2  22   6        592.08        569.42        29.69 o                         
   1  22   6          0.17          0.13         0.94 o                         
 -19  23   6         23.18         17.24         3.75 o                         
 -16  23   6          2.92          6.51         3.20 o                         
 -13  23   6        297.12        319.95        20.36 o                         
 -10  23   6          2.61          4.62         3.00 o                         
  -7  23   6        144.12        152.64         9.37 o                         
  -4  23   6          1.79          0.77         0.82 o                         
  -1  23   6         10.51          7.85         2.21 o                         
 -18  24   6        144.60        163.93        11.74 o                         
 -15  24   6         53.59         39.45         6.28 o                         
 -12  24   6         87.86         76.30         9.07 o                         
  -9  24   6         15.27         12.75         2.43 o                         
  -6  24   6         27.17         21.63         4.18 o                         
 -17  25   6        239.86        276.14        14.22 o                         
 -14  25   6        136.45        142.18        11.26 o                         
 -11  25   6          2.17          4.40         1.00 o                         
  -8  25   6         12.84          9.95         1.88 o                         
 -13  26   6        142.37        150.74        10.06 o                         
  -1   1   7       1724.56       1569.70        34.09 o                         
  -3   2   7        755.53        698.62        22.81 o                         
   0   2   7        648.54        552.53        20.07 o                         
  -5   3   7        237.80        219.57        13.25 o                         
  -2   3   7        461.77        399.74        22.13 o                         
   1   3   7       1756.37       1674.03        36.38 o                         
  -7   4   7         57.67         38.07         4.31 o                         
  -4   4   7        189.77        151.72         8.44 o                         
  -1   4   7       2839.93       2802.20        59.89 o                         
   2   4   7        519.91        482.78        16.15 o                         
  -9   5   7       1104.22       1123.13        24.51 o                         
  -6   5   7        434.32        417.60        14.37 o                         
  -3   5   7       3652.24       3411.81        49.50 o                         
   0   5   7       1582.40       1463.47        32.47 o                         
   3   5   7       1984.56       2032.25        33.99 o                         
 -11   6   7       5093.97       5165.95        55.97 o                         
  -8   6   7        532.14        535.87        16.77 o                         
  -5   6   7        456.48        414.26        14.28 o                         
  -2   6   7        152.88        134.10        16.85 o                         
   1   6   7        245.33        249.39        11.39 o                         
   4   6   7       3056.02       2812.53        42.31 o                         
 -13   7   7        428.98        439.34        16.39 o                         
 -10   7   7       1419.04       1371.60        28.34 o                         
  -7   7   7          6.35          7.66         1.67 o                         
  -4   7   7        560.86        614.78        25.12 o                         
  -1   7   7         71.31         64.12         6.94 o                         
   2   7   7       2538.61       2641.99        39.43 o                         
   5   7   7       2521.94       2512.72        39.54 o                         
 -15   8   7       1979.62       2091.64        52.66 o                         
 -12   8   7       1408.80       1359.84        28.61 o                         
  -9   8   7         97.75         69.75         6.03 o                         
  -6   8   7         35.88         38.03         4.39 o                         
  -3   8   7        166.61        180.30         9.41 o                         
   0   8   7        895.93        920.71        22.20 o                         
   3   8   7       1699.47       1639.19        31.76 o                         
   6   8   7        479.46        488.94        21.43 o                         
 -17   9   7       3777.84       3963.02        59.20 o                         
 -14   9   7        199.23        209.18        11.18 o                         
 -11   9   7        374.19        379.46        14.89 o                         
  -8   9   7        186.62        157.00         8.91 o                         
  -5   9   7          7.52          3.88         6.36 o                         
  -2   9   7        110.24        123.09         8.68 o                         
   1   9   7        397.36        393.70        14.83 o                         
   4   9   7        145.65        158.07        12.21 o                         
   7   9   7       2140.59       2299.90        45.80 o                         
 -19  10   7        526.48        576.41        20.95 o                         
 -16  10   7        384.35        385.33        18.41 o                         
 -13  10   7         13.82         15.43         4.80 o                         
 -10  10   7       1472.64       1442.28        28.79 o                         
  -7  10   7         41.43         47.09        12.31 o                         
  -4  10   7         29.18         40.02         5.60 o                         
  -1  10   7         61.55         59.12         7.18 o                         
   2  10   7        273.07        280.16        16.22 o                         
   5  10   7         20.65         23.64         4.88 o                         
   8  10   7       1546.95       1670.14        37.43 o                         
 -21  11   7         30.75         22.36         3.74 o                         
 -18  11   7       1489.32       1720.56        47.63 o                         
 -15  11   7          3.49          5.42         3.81 o                         
 -12  11   7        291.66        283.91        12.63 o                         
  -9  11   7        162.69        139.34        11.21 o                         
  -6  11   7        174.26        156.56        16.65 o                         
  -3  11   7         65.81         59.97         7.19 o                         
   0  11   7        156.22        146.92        11.48 o                         
   3  11   7        323.92        309.28        16.92 o                         
   6  11   7        862.72        910.86        28.20 o                         
   9  11   7         35.87         39.59         5.07 o                         
 -23  12   7        701.83        718.95        14.12 o                         
 -20  12   7        225.06        249.93        12.91 o                         
 -17  12   7        101.61        109.38         9.31 o                         
 -14  12   7         36.53         34.46         4.05 o                         
 -11  12   7         46.95         60.20         7.23 o                         
  -8  12   7          0.46         -0.79         1.14 o                         
  -5  12   7        153.76        145.66        11.21 o                         
  -2  12   7        100.18         80.65         8.19 o                         
   1  12   7         28.38         29.68         4.83 o                         
   4  12   7         51.06         46.51         6.14 o                         
   7  12   7        201.82        247.54        13.72 o                         
  10  12   7        184.33        194.66        10.06 o                         
 -22  13   7        165.64        178.95         7.72 o                         
 -19  13   7        224.84        242.50        12.95 o                         
 -16  13   7         10.69          6.03         1.35 o                         
 -13  13   7        223.13        189.65        12.73 o                         
 -10  13   7         45.75         62.84         7.46 o                         
  -7  13   7       2724.79       2459.52        68.11 o                         
  -4  13   7         44.72         48.40         6.28 o                         
  -1  13   7        161.72        133.21         8.67 o                         
   2  13   7         40.72         49.97         6.55 o                         
   5  13   7         51.37         41.35         5.62 o                         
   8  13   7          0.57         -1.82         1.82 o                         
  11  13   7        183.98        170.24        10.59 o                         
 -24  14   7        657.65        626.80        19.04 o                         
 -21  14   7          2.22          2.97         2.30 o                         
 -18  14   7         77.09         81.74         6.31 o                         
 -15  14   7        669.92        691.29        19.35 o                         
 -12  14   7          3.11          5.94         2.48 o                         
  -9  14   7       1298.77       1080.77        30.73 o                         
  -6  14   7        240.96        214.71        13.57 o                         
  -3  14   7        377.75        291.62        16.04 o                         
   0  14   7        148.48        138.91        11.06 o                         
   3  14   7         23.58         20.68         3.91 o                         
   6  14   7          7.58          5.97         1.27 o                         
   9  14   7          7.08          3.04         1.18 o                         
 -23  15   7        329.38        321.56        10.55 o                         
 -20  15   7          5.72          2.22         2.16 o                         
 -17  15   7         18.82          8.21         1.89 o                         
 -14  15   7        353.72        383.12        26.87 o                         
 -11  15   7          7.97          0.45         0.61 o                         
  -8  15   7         35.21         20.57         3.85 o                         
  -5  15   7        189.74        162.17        11.77 o                         
  -2  15   7        218.75        192.70        12.72 o                         
   1  15   7        232.07        249.57        14.21 o                         
   4  15   7         25.56         21.24         3.78 o                         
   7  15   7          2.14         -1.13         1.36 o                         
 -22  16   7          0.42          0.97         1.27 o                         
 -19  16   7          6.09          5.12         1.75 o                         
 -16  16   7        430.16        442.89        27.59 o                         
 -13  16   7         68.08         69.74        11.09 o                         
 -10  16   7        315.22        322.58        16.20 o                         
  -7  16   7         21.73         19.35         3.70 o                         
  -4  16   7        846.36        826.94        26.46 o                         
  -1  16   7         11.09          9.76         2.98 o                         
   2  16   7        307.38        325.50        15.17 o                         
   5  16   7          0.16         -2.75         2.75 o                         
 -21  17   7         86.68         75.67         8.67 o                         
 -18  17   7          7.01          6.25         2.30 o                         
 -15  17   7         35.04         52.41         9.30 o                         
 -12  17   7         92.44         69.97        11.46 o                         
  -9  17   7         22.93          7.92         3.83 o                         
  -6  17   7          1.02         -0.48         3.13 o                         
  -3  17   7        746.17        708.33        23.63 o                         
   0  17   7        123.39        118.14        13.59 o                         
   3  17   7        125.77        136.69        13.07 o                         
   6  17   7         34.31         33.25         4.96 o                         
 -20  18   7          5.36          6.50         2.76 o                         
 -17  18   7         61.44         62.84         9.79 o                         
 -14  18   7        284.60        305.53        22.29 o                         
 -11  18   7          2.31          4.96         2.27 o                         
  -8  18   7         33.45         20.11         2.91 o                         
  -5  18   7        317.67        277.61        14.61 o                         
  -2  18   7         76.95         85.01         7.64 o                         
   1  18   7        327.33        358.06        21.48 o                         
   4  18   7         81.28         86.82         8.71 o                         
 -22  19   7        343.14        305.77        13.98 o                         
 -19  19   7          3.89          3.31         2.17 o                         
 -16  19   7         38.87         30.94         6.64 o                         
 -13  19   7        101.75        110.10        13.04 o                         
 -10  19   7         14.76         17.22         5.83 o                         
  -7  19   7        237.88        186.47        11.58 o                         
  -4  19   7         71.13         65.88         6.72 o                         
  -1  19   7          6.94          2.39         1.78 o                         
   2  19   7         23.65         21.66         4.44 o                         
 -21  20   7          0.44          0.88         1.31 o                         
 -18  20   7         32.37         48.36         7.22 o                         
 -15  20   7         68.19         72.82        10.23 o                         
 -12  20   7         39.98         53.33         8.76 o                         
  -9  20   7         40.27         39.76         4.96 o                         
  -6  20   7          7.52          1.85         2.79 o                         
  -3  20   7         12.54          7.36         1.86 o                         
   0  20   7        153.30        153.87        12.12 o                         
 -20  21   7        479.61        523.53        19.79 o                         
 -17  21   7         32.76         35.52         6.28 o                         
 -14  21   7          0.11          1.01         1.69 o                         
 -11  21   7         46.86         39.57         7.25 o                         
  -8  21   7         21.48         21.24         3.44 o                         
  -5  21   7          6.89          9.66         2.18 o                         
  -2  21   7        267.47        259.51        15.53 o                         
 -19  22   7          6.17         -0.06         1.10 o                         
 -16  22   7          1.99          2.84         1.48 o                         
 -13  22   7         94.00        124.11        11.64 o                         
 -10  22   7        187.15        200.50        16.21 o                         
  -7  22   7          0.04          2.27         0.45 o                         
  -4  22   7          5.14          3.28         1.61 o                         
 -18  23   7        243.59        268.08        13.52 o                         
 -15  23   7        287.70        354.93        17.77 o                         
 -12  23   7          0.01         -0.86         0.96 o                         
  -9  23   7          1.75          1.08         1.23 o                         
  -6  23   7        117.63        124.69         9.39 o                         
 -14  24   7        103.18        134.10         9.89 o                         
 -11  24   7         22.66         24.28         4.30 o                         
   0   1   8       5112.46       5133.64        57.72 o                         
  -2   2   8       1168.33       1228.31        26.30 o                         
   1   2   8      17285.63      17835.39       126.85 o                         
  -4   3   8        295.44        296.88        12.82 o                         
  -1   3   8         74.81         85.89         6.72 o                         
   2   3   8      13849.67      13504.41       110.87 o                         
  -6   4   8        336.62        331.78        17.45 o                         
  -3   4   8       1511.57       1555.85        29.85 o                         
   0   4   8        441.58        415.02        27.29 o                         
   3   4   8         24.49         29.89         5.44 o                         
  -8   5   8       3823.31       3711.03        59.27 o                         
  -5   5   8       1324.69       1313.34        27.61 o                         
  -2   5   8       6588.94       6700.46       108.74 o                         
   1   5   8         12.01         24.62         4.55 o                         
   4   5   8       1354.78       1399.81        36.35 o                         
 -10   6   8        733.06        863.22        22.83 o                         
  -7   6   8        173.12        157.66        11.97 o                         
  -4   6   8         12.20         10.08         3.10 o                         
  -1   6   8       6100.56       5910.36       103.51 o                         
   2   6   8       1566.58       1595.14        38.37 o                         
   5   6   8       2649.54       2662.06        40.38 o                         
 -12   7   8       1323.07       1368.19        28.54 o                         
  -9   7   8       1537.32       1514.52        46.06 o                         
  -6   7   8        193.55        164.50         9.60 o                         
  -3   7   8       1657.79       1568.20        52.78 o                         
   0   7   8         32.69         18.18         4.23 o                         
   3   7   8       1153.65       1171.40        33.17 o                         
   6   7   8         55.95         34.07         4.24 o                         
 -14   8   8          1.59          0.97         3.02 o                         
 -11   8   8        890.21        870.14        22.64 o                         
  -8   8   8         24.11          8.77         4.88 o                         
  -5   8   8         66.22         84.77         6.85 o                         
  -2   8   8          8.12          2.02         3.59 o                         
   1   8   8          1.47          0.31         1.13 o                         
   4   8   8        563.78        628.20        19.44 o                         
   7   8   8        985.61       1083.67        30.16 o                         
 -16   9   8          3.30          2.86         4.21 o                         
 -13   9   8        474.89        500.32        16.74 o                         
 -10   9   8       1010.06        956.61        30.03 o                         
  -7   9   8        715.50        693.92        35.29 o                         
  -4   9   8        551.45        469.46        27.89 o                         
  -1   9   8       2851.47       2476.98        47.38 o                         
   2   9   8       1515.11       1534.41        53.45 o                         
   5   9   8          2.98          0.85         3.49 o                         
   8   9   8        580.57        659.78        31.13 o                         
 -18  10   8          7.99         15.01         2.56 o                         
 -15  10   8         46.00         41.23         7.01 o                         
 -12  10   8        180.80        129.73        10.60 o                         
  -9  10   8         68.34         74.26        11.07 o                         
  -6  10   8         21.31         21.85         4.17 o                         
  -3  10   8         58.88         74.61        10.93 o                         
   0  10   8        233.05        298.23        23.18 o                         
   3  10   8        109.76        113.82        10.51 o                         
   6  10   8         56.51         59.38         6.68 o                         
   9  10   8        224.25        218.66        11.32 o                         
 -20  11   8          4.22          4.24         2.71 o                         
 -17  11   8        627.71        680.63        21.64 o                         
 -14  11   8         68.15         48.58         4.84 o                         
 -11  11   8        328.35        312.03        22.86 o                         
  -8  11   8        273.35        222.32        14.10 o                         
  -5  11   8         33.20          8.71         2.88 o                         
  -2  11   8        808.63        705.65        34.94 o                         
   1  11   8         57.48         61.67        10.53 o                         
   4  11   8          0.80         -2.51         2.51 o                         
   7  11   8          9.53          6.33         1.93 o                         
  10  11   8          0.65         -0.01         3.12 o                         
 -22  12   8         27.43         27.36         4.26 o                         
 -19  12   8        175.61        195.03        11.04 o                         
 -16  12   8         10.53          7.66         1.99 o                         
 -13  12   8        649.92        560.24        28.81 o                         
 -10  12   8         78.38         67.37         7.72 o                         
  -7  12   8       1623.18       1382.89        34.76 o                         
  -4  12   8        775.82        841.64        25.81 o                         
  -1  12   8          1.14         12.54         5.09 o                         
   2  12   8         57.28         63.50        10.14 o                         
   5  12   8         11.49         13.39         4.58 o                         
   8  12   8          2.31          1.90         0.55 o                         
 -21  13   8          5.89          9.01         2.68 o                         
 -18  13   8         34.10         35.95         6.81 o                         
 -15  13   8        142.59        138.62        15.16 o                         
 -12  13   8        214.09        175.27        11.83 o                         
  -9  13   8       1701.60       1541.63        47.80 o                         
  -6  13   8          0.27          2.16         3.61 o                         
  -3  13   8        548.76        509.42        19.90 o                         
   0  13   8          2.23          4.29         2.21 o                         
   3  13   8          2.53          3.82         1.95 o                         
   6  13   8        136.64        152.60        13.80 o                         
   9  13   8          0.00          0.58         2.38 o                         
 -20  14   8          2.51         -2.37         2.37 o                         
 -17  14   8          3.94          2.77         2.74 o                         
 -14  14   8          1.43         -0.41         1.41 o                         
 -11  14   8          3.40         13.20         3.43 o                         
  -8  14   8          4.82          3.08         3.10 o                         
  -5  14   8        102.54         97.13         8.50 o                         
  -2  14   8         81.21         73.03        10.86 o                         
   1  14   8        289.70        283.23        20.81 o                         
   4  14   8         17.30         19.66         5.05 o                         
   7  14   8         25.40         27.91         4.89 o                         
 -19  15   8          0.61         -3.19         3.19 o                         
 -16  15   8         82.50         94.77        11.79 o                         
 -13  15   8        196.37        163.30        10.57 o                         
 -10  15   8         62.13         44.07         5.63 o                         
  -7  15   8        657.26        524.55        22.39 o                         
  -4  15   8         55.75         36.55         5.05 o                         
  -1  15   8         32.97         22.31         5.37 o                         
   2  15   8         18.92         28.84         6.35 o                         
   5  15   8         38.73         37.08         5.99 o                         
 -21  16   8         78.85         83.24         7.74 o                         
 -18  16   8         25.84         24.87         5.38 o                         
 -15  16   8        193.89        174.88        15.88 o                         
 -12  16   8         28.43         20.17         3.94 o                         
  -9  16   8        394.34        328.03        15.25 o                         
  -6  16   8         38.00         40.80         4.19 o                         
  -3  16   8        139.25        115.17        12.66 o                         
   0  16   8          3.16          9.08         3.59 o                         
   3  16   8         23.43         37.11         6.21 o                         
 -20  17   8         68.62         85.42         8.33 o                         
 -17  17   8          7.54          4.02         2.04 o                         
 -14  17   8         18.08         13.75         4.32 o                         
 -11  17   8          3.96          0.84         0.80 o                         
  -8  17   8         43.11         48.55         5.57 o                         
  -5  17   8         44.23         33.62         3.63 o                         
  -2  17   8         54.03         43.04         7.26 o                         
   1  17   8        135.17        156.70        12.95 o                         
   4  17   8          0.00          0.96         1.05 o                         
 -19  18   8          4.09          2.51         1.76 o                         
 -16  18   8          0.00          1.89         1.90 o                         
 -13  18   8        172.49        167.11        14.91 o                         
 -10  18   8          0.63          0.21         1.07 o                         
  -7  18   8         38.74         31.58         5.00 o                         
  -4  18   8         93.80        107.60         6.29 o                         
  -1  18   8         18.71         30.36         5.62 o                         
   2  18   8         51.54         56.61         6.53 o                         
 -18  19   8          3.46          2.57         0.43 o                         
 -15  19   8        292.15        276.41        17.37 o                         
 -12  19   8         13.20         31.38         6.05 o                         
  -9  19   8          2.05          6.58         2.80 o                         
  -6  19   8         16.49         13.73         2.01 o                         
  -3  19   8         82.47         84.29         5.77 o                         
   0  19   8         86.64        112.74         9.10 o                         
 -17  20   8        183.89        199.37        12.76 o                         
 -14  20   8         27.21         23.52         4.92 o                         
 -11  20   8        238.62        233.10        15.49 o                         
  -8  20   8          2.82          1.88         1.28 o                         
  -5  20   8          1.18          6.60         1.87 o                         
  -2  20   8         32.52         38.26         5.14 o                         
 -16  21   8         20.71         21.81         3.94 o                         
 -13  21   8         43.52         44.73         6.16 o                         
 -10  21   8         42.13         36.28         5.47 o                         
  -7  21   8         36.12         47.61         5.65 o                         
 -15  22   8          0.44         -0.89         0.97 o                         
 -12  22   8          0.28         -0.86         0.86 o                         
   0   0   9          0.07         -1.54         1.54 o                         
   1   1   9        540.13        542.58        17.73 o                         
  -1   2   9        536.18        605.45        18.82 o                         
   2   2   9         45.17         45.15         4.72 o                         
  -3   3   9        904.42        968.43        23.57 o                         
   0   3   9       2626.37       2719.86        39.43 o                         
   3   3   9        928.03        895.39        27.72 o                         
  -5   4   9        576.55        600.78        18.10 o                         
  -2   4   9        713.27        751.61        20.62 o                         
   1   4   9       2584.41       2856.31        50.46 o                         
   4   4   9         51.79         35.66         5.41 o                         
  -7   5   9         99.42         81.50         8.24 o                         
  -4   5   9         32.69         36.49         4.25 o                         
  -1   5   9        979.21       1047.07        30.60 o                         
   2   5   9         13.65         16.90         4.04 o                         
   5   5   9          3.33          0.94         0.69 o                         
  -9   6   9        247.67        224.42        13.92 o                         
  -6   6   9          0.20          1.17         0.57 o                         
  -3   6   9        646.64        640.26        23.63 o                         
   0   6   9        555.91        598.56        23.11 o                         
   3   6   9        383.57        382.67        18.01 o                         
   6   6   9        507.91        463.83        19.11 o                         
 -11   7   9       1022.39        959.43        28.27 o                         
  -8   7   9        471.11        509.72        29.76 o                         
  -5   7   9         61.59         64.01         8.27 o                         
  -2   7   9         69.61         46.64         6.58 o                         
   1   7   9        513.48        507.06        20.52 o                         
   4   7   9         42.87         38.17         8.07 o                         
   7   7   9        150.54        115.78        13.06 o                         
 -13   8   9        129.99        117.02        13.43 o                         
 -10   8   9        325.77        324.54        22.86 o                         
  -7   8   9         89.89         90.70         8.53 o                         
  -4   8   9         14.87         11.04         3.63 o                         
   2   8   9        197.10        202.66        17.64 o                         
   5   8   9         24.01         30.12         6.90 o                         
   8   8   9        108.22         90.26        10.75 o                         
 -15   9   9         47.46         46.59         7.84 o                         
 -12   9   9          1.19         -0.50         1.61 o                         
  -9   9   9        123.35        127.38        10.09 o                         
  -6   9   9         88.52         78.85         7.95 o                         
  -3   9   9       1955.54       2040.58        59.53 o                         
   0   9   9       1288.91       1166.49        41.79 o                         
   3   9   9        184.99        185.55        16.63 o                         
   6   9   9        176.80        166.94        14.99 o                         
   9   9   9         69.62         75.24         8.50 o                         
 -17  10   9         58.43         46.71         7.00 o                         
 -11  10   9        137.43        123.21         9.70 o                         
  -8  10   9        110.07        119.59         9.58 o                         
  -5  10   9        594.72        598.40        28.61 o                         
  -2  10   9       1529.77       1792.76        55.10 o                         
   1  10   9         68.84         98.50        12.18 o                         
   4  10   9         30.59         49.77         8.38 o                         
   7  10   9         58.97         58.83         8.01 o                         
  10  10   9         15.07         11.57         2.77 o                         
 -19  11   9          0.69         -0.63         1.04 o                         
 -16  11   9         19.68         17.87         4.78 o                         
 -13  11   9         32.42         39.40         5.21 o                         
 -10  11   9        457.83        434.71        18.09 o                         
  -7  11   9        156.01        216.07        20.06 o                         
  -4  11   9       1152.38       1265.32        45.67 o                         
  -1  11   9       1654.31       1579.51        46.54 o                         
   2  11   9         31.82         37.77         7.22 o                         
   5  11   9        276.94        298.78        18.79 o                         
   8  11   9          3.15          0.01         1.19 o                         
 -18  12   9         29.61         15.56         3.61 o                         
 -15  12   9         28.60         27.30         5.60 o                         
 -12  12   9         12.55         17.60         3.38 o                         
  -9  12   9        134.61        155.70        10.57 o                         
  -6  12   9        657.99        732.41        28.83 o                         
  -3  12   9        460.96        555.05        29.02 o                         
   0  12   9         15.21          6.81         2.94 o                         
   3  12   9          4.48         10.18         3.73 o                         
   6  12   9          0.79          2.26         1.91 o                         
 -17  13   9         14.54         14.30         3.79 o                         
 -14  13   9        640.64        636.35        28.56 o                         
 -11  13   9        255.65        248.98        12.83 o                         
  -8  13   9         16.80         14.28         3.08 o                         
  -5  13   9        152.00        173.80        15.70 o                         
  -2  13   9        974.59       1045.03        54.25 o                         
   1  13   9         67.43         72.12         9.16 o                         
   4  13   9          0.32          1.07         1.23 o                         
 -19  14   9          0.01         -0.01         0.13 o                         
 -16  14   9         77.00         82.93         9.38 o                         
 -13  14   9         39.32         32.62         4.23 o                         
 -10  14   9         97.36        101.65         7.98 o                         
  -7  14   9        133.92         96.04         7.76 o                         
  -4  14   9         16.04         29.02         6.33 o                         
  -1  14   9         58.35         51.51         6.73 o                         
   2  14   9          8.37         18.45         4.44 o                         
   5  14   9        158.10        175.97        10.94 o                         
 -18  15   9         75.13         64.64         7.02 o                         
 -15  15   9        165.47        179.99        13.82 o                         
 -12  15   9         23.23         16.36         4.06 o                         
  -9  15   9         13.81         10.29         2.42 o                         
  -6  15   9         32.22         22.82         3.53 o                         
  -3  15   9        197.09        195.19        11.57 o                         
   0  15   9         63.26         52.65         5.07 o                         
   3  15   9        249.96        296.71        10.23 o                         
 -17  16   9         13.17         13.11         3.19 o                         
 -14  16   9         20.80         17.65         3.71 o                         
 -11  16   9         18.75         20.50         3.03 o                         
  -8  16   9          0.08          1.45         1.26 o                         
  -5  16   9        719.37        724.17        27.37 o                         
  -2  16   9        611.23        664.67        36.48 o                         
   1  16   9        186.14        232.05         9.03 o                         
 -16  17   9         27.87         22.27         4.14 o                         
 -13  17   9          6.74          2.11         1.26 o                         
 -10  17   9         27.82         25.56         3.21 o                         
  -7  17   9        314.36        276.95        12.92 o                         
  -4  17   9        447.09        417.95        53.06 o                         
  -1  17   9          0.08          0.40         2.66 o                         
 -15  18   9          9.95         10.81         2.73 o                         
 -12  18   9         64.56         55.94         6.77 o                         
  -9  18   9         14.75         18.01         3.80 o                         
  -6  18   9        501.40        421.10        15.98 o                         
 -14  19   9        345.53        340.14        14.72 o                         
 -11  19   9          0.29         -0.91         1.43 o                         
  -1   1  10         22.71         31.93         4.36 o                         
  -3   2  10         59.86         51.03         4.90 o                         
   0   2  10        156.07        144.51         8.43 o                         
  -5   3  10        458.15        498.72        19.45 o                         
  -2   3  10         14.87         14.99         2.74 o                         
   1   3  10         23.91         23.10         4.35 o                         
  -7   4  10         88.01        110.77         8.89 o                         
  -4   4  10          1.00          1.49         1.52 o                         
  -1   4  10        100.61        126.38         9.82 o                         
   2   4  10          5.90          8.50         2.41 o                         
  -9   5  10          0.03          0.14         2.81 o                         
  -6   5  10         13.79          8.40         2.19 o                         
  -3   5  10          2.94          5.78         1.71 o                         
   0   5  10          1.44          3.80         2.01 o                         
   3   5  10         29.67         31.29         4.86 o                         
 -11   6  10          3.73          4.61         2.20 o                         
  -8   6  10         27.31         27.25         3.35 o                         
  -5   6  10         39.25         56.95         9.45 o                         
  -2   6  10         28.51         36.49         7.59 o                         
   1   6  10        206.44        228.70        18.20 o                         
   4   6  10          2.48         -2.22         2.22 o                         
 -13   7  10          2.00          1.83         0.94 o                         
 -10   7  10         88.77         94.56         6.06 o                         
  -7   7  10         14.84         15.76         4.54 o                         
  -4   7  10         34.80         44.76         8.43 o                         
  -1   7  10        381.75        447.35        25.88 o                         
   2   7  10          2.14          7.91         3.65 o                         
   5   7  10          6.20         12.80         3.54 o                         
 -15   8  10         30.71         21.62         2.90 o                         
 -12   8  10          1.64          7.09         1.91 o                         
  -9   8  10         29.55         34.88         3.63 o                         
  -6   8  10         61.58         60.65         9.36 o                         
  -3   8  10         17.21         29.56         6.25 o                         
   0   8  10          0.18          4.30         2.71 o                         
   3   8  10          1.74         -0.42         1.47 o                         
   6   8  10        121.32        121.37        10.37 o                         
 -14   9  10          2.08          0.52         0.99 o                         
 -11   9  10         83.21         91.02         7.03 o                         
  -8   9  10          4.62          4.20         1.07 o                         
  -5   9  10        114.58        136.52        13.70 o                         
  -2   9  10          4.04          7.84         3.02 o                         
   1   9  10         44.57         57.78         8.52 o                         
   4   9  10         47.05         45.53         6.77 o                         
   7   9  10          8.42         11.02         1.88 o                         
 -16  10  10          0.36         -0.80         0.80 o                         
 -13  10  10          1.64          1.42         0.82 o                         
 -10  10  10         10.64          8.50         2.11 o                         
  -7  10  10        246.56        274.97        18.76 o                         
  -4  10  10        289.28        321.07        20.96 o                         
  -1  10  10         32.48         26.75         5.80 o                         
   2  10  10         10.34         11.57         2.15 o                         
   5  10  10         33.63         42.19         5.73 o                         
 -15  11  10          0.23          0.39         0.14 o                         
 -12  11  10         41.90         34.59         5.73 o                         
  -9  11  10          1.05          1.32         1.03 o                         
  -6  11  10         31.53         23.79         5.58 o                         
  -3  11  10         32.22         37.11         6.78 o                         
   0  11  10         12.91         22.07         5.17 o                         
   3  11  10         60.16         61.55         7.23 o                         
 -14  12  10         10.86          5.39         1.90 o                         
 -11  12  10          0.54         -0.33         2.54 o                         
  -8  12  10         44.56         40.42         6.27 o                         
  -5  12  10        131.02        153.72        13.27 o                         
  -2  12  10          6.94         14.67         4.01 o                         
   1  12  10         30.24         29.14         3.27 o                         
   4  12  10          7.25          6.15         1.77 o                         
 -13  13  10        267.63        245.99        13.69 o                         
 -10  13  10          7.33         12.66         2.71 o                         
  -7  13  10         71.92         67.25         8.04 o                         
  -4  13  10          0.15          3.87         1.84 o                         
  -1  13  10          9.08         16.16         4.02 o                         
   2  13  10         15.38         27.77         4.27 o                         
 -12  14  10         44.12         29.15         4.31 o                         
  -9  14  10          0.01         -0.67         1.14 o                         
  -6  14  10         26.93         36.16         5.51 o                         
  -3  14  10          2.66          1.11         0.97 o                         
   0  14  10         47.27         50.88         5.94 o                         
  -8  15  10          0.81          1.74         0.81 o                         
  -5  15  10         12.07         18.92         3.73 o                         
  -2  15  10         63.46         54.03         5.80 o                         
   0   1  11         20.72         28.67         2.97 o                         
  -2   2  11         54.09         43.49         4.55 o                         
   1   2  11         21.74         23.60         3.47 o                         
  -4   3  11          9.01         12.56         2.48 o                         
  -1   3  11         57.80         63.21         8.26 o                         
   2   3  11         64.60         63.90         7.76 o                         
  -6   4  11         19.92         20.34         2.95 o                         
  -3   4  11         60.16         66.96         8.57 o                         
   0   4  11          0.10          2.55         2.11 o                         
   3   4  11         28.44         32.60         5.45 o                         
  -8   5  11          5.30          8.86         2.34 o                         
  -5   5  11         81.92        107.64        10.77 o                         
  -2   5  11          0.00          0.65         1.65 o                         
   1   5  11         13.59         17.99         4.35 o                         
   4   5  11         22.67         14.96         3.31 o                         
  -7   6  11         53.76         81.10         9.13 o                         
  -4   6  11         29.97         36.00         6.10 o                         
  -1   6  11         61.02         81.77         9.25 o                         
   2   6  11         30.45         30.49         5.22 o                         
  -6   7  11         12.65         17.32         4.17 o                         
  -3   7  11          0.95         -0.01         0.28 o                         
   0   7  11         44.21         27.38         4.77 o                         
   3   7  11          0.10         -1.44         1.44 o                         
  -8   8  11          0.52          2.27         0.36 o                         
  -5   8  11          7.23         11.60         3.50 o                         
  -2   8  11          9.60          8.42         2.75 o                         
   1   8  11        157.14        191.99        12.50 o                         
  -7   9  11        271.66        333.88        16.98 o                         
  -4   9  11          9.99          8.15         2.32 o                         
  -1   9  11          0.05          1.74         1.07 o                         
   2   9  11         17.29         16.34         3.09 o                         
  -6  10  11         41.66         49.66         6.44 o                         
  -3  10  11         71.33         99.33         8.90 o                         
   0  10  11         39.61         34.92         4.92 o                         
  -8  11  11         12.94         17.70         3.48 o                         
  -5  11  11          0.12         -0.60         0.60 o                         
  -2  11  11        227.45        257.77        13.09 o                         
                                                                                
